# Supplementary material for: ADAR1-dependent editing regulates human β cell transcriptome diversity during inflammation
Source: Front Endocrinol (Lausanne). 2022 Nov 28;13:1058345. doi: 10.3389/fendo.2022.1058345 (PMC9742459; doi:10.3389/fendo.2022.1058345)
Supplement: Supplementary Data Sheet 1 — Differential gene expression detected in EndoC-βH1 following ADAR1 overexpression. [file Table_1.xlsx]

## Sheet: DE_Puro_vs_ADAR-DEG_FC1.5_FDR.0
Row.names	gene_name	gene_type	baseMean	log2FoldChange	lfcSE	stat	pvalue	padj
ENSG00000106341.11	PPP1R17	protein_coding	392.885	9.76939	0.850229	11.4903	1.47596e-30	4.92821e-29
ENSG00000213285.4	RPL23AP45	processed_pseudogene	30.8867	8.20564	1.93495	4.24075	2.22769e-05	0.000132479
ENSG00000277925.1	Telomerase-vert	misc_RNA	48.4253	7.44334	2.7124	2.74419	0.00606604	0.0211233
ENSG00000283239.1	KBTBD11-OT1	protein_coding	54.7395	7.34457	2.82246	2.60219	0.00926305	0.0305608
ENSG00000181195.11	PENK	protein_coding	7634.75	6.55459	0.0874021	74.9935	0	0
ENSG00000183114.8	FAM43B	protein_coding	17.4043	6.54751	1.40404	4.66334	3.11111e-06	2.09102e-05
ENSG00000205810.9	KLRC3	protein_coding	8.13217	6.42242	1.64059	3.9147	9.05157e-05	0.000484577
ENSG00000265485.7	LINC01915	lncRNA	68.7574	6.16341	0.659441	9.34641	9.06718e-21	1.97015e-19
ENSG00000171189.17	GRIK1	protein_coding	261.776	5.99498	0.601686	9.96364	2.1986e-23	5.43723e-22
ENSG00000079841.18	RIMS1	protein_coding	5.47293	5.93729	1.82156	3.25945	0.00111629	0.00473603
ENSG00000111863.13	ADTRP	protein_coding	10.2866	5.90806	1.52944	3.8629	0.000112048	0.000591298
ENSG00000077943.8	ITGA8	protein_coding	343.536	5.79189	0.559305	10.3555	3.95014e-25	1.0584e-23
ENSG00000182492.16	BGN	protein_coding	5.16006	5.78592	1.85502	3.11906	0.00181429	0.00731028
ENSG00000227269.1	AL162427.1	lncRNA	4.86652	5.72992	1.88749	3.03573	0.00239951	0.00935777
ENSG00000224060.3	ARSLP1	transcribed_unprocessed_pseudogene	15.578	5.60501	1.36727	4.09942	4.14178e-05	0.000235532
ENSG00000179270.7	PCARE	protein_coding	4.1368	5.5157	1.98462	2.77922	0.00544903	0.0192355
ENSG00000145824.13	CXCL14	protein_coding	1957.28	5.35791	0.12913	41.4925	0	0
ENSG00000280441.3	FP236383.3	lncRNA	8.56336	5.27132	1.53657	3.43058	0.000602299	0.00271969
ENSG00000101438.4	SLC32A1	protein_coding	443.131	5.19446	0.230904	22.4961	4.52942e-112	1.0303e-109
ENSG00000205927.5	OLIG2	protein_coding	12.9444	5.0647	1.34564	3.76378	0.000167362	0.000853698
ENSG00000286043.1	AC091214.1	lncRNA	56.5517	4.96717	0.610704	8.13351	4.17028e-16	6.8574e-15
ENSG00000286191.1	AL158195.1	lncRNA	4.91859	4.86368	1.81842	2.67468	0.0074801	0.0253835
ENSG00000243284.1	VSIG8	protein_coding	4.64244	4.71569	1.84391	2.55744	0.0105445	0.0341835
ENSG00000198739.11	LRRTM3	protein_coding	19.6859	4.52949	0.979724	4.62323	3.77808e-06	2.51147e-05
ENSG00000176788.9	BASP1	protein_coding	909.595	4.48905	0.155229	28.9189	6.90182e-184	3.505e-181
ENSG00000233508.3	AL021395.1	lncRNA	11.3656	4.45847	1.32887	3.35509	0.000793385	0.00348314
ENSG00000183691.6	NOG	protein_coding	5.81272	4.45314	1.68444	2.64369	0.00820081	0.0274917
ENSG00000130508.11	PXDN	protein_coding	2154.09	4.41256	0.109157	40.4239	0	0
ENSG00000231536.1	AC226101.1	lncRNA	7.86634	4.38954	1.53348	2.86247	0.00420351	0.0153391
ENSG00000125869.10	LAMP5	protein_coding	29.6508	4.29272	0.803727	5.34102	9.24275e-08	7.60203e-07
ENSG00000164588.8	HCN1	protein_coding	504.448	4.23822	0.177794	23.8378	1.35364e-125	3.83888e-123
ENSG00000278249.1	SCARNA2	scaRNA	12.7095	4.19177	1.30276	3.2176	0.00129268	0.00541392
ENSG00000110900.16	TSPAN11	protein_coding	207.115	4.10136	0.295568	13.8762	8.83088e-44	4.79701e-42
ENSG00000161940.11	BCL6B	protein_coding	10.9911	4.07557	1.23031	3.31265	0.000924182	0.0039971
ENSG00000196758.3	AC079612.1	lncRNA	9.77457	4.07278	1.28977	3.15776	0.00158985	0.00649535
ENSG00000204767.4	INSYN2B	protein_coding	8.76021	4.07166	1.36056	2.99264	0.00276573	0.0105938
ENSG00000224568.2	LINC01886	lncRNA	45.6895	4.04526	0.658495	6.14318	8.08843e-10	8.30795e-09
ENSG00000087245.13	MMP2	protein_coding	3315.99	4.04163	0.0833666	48.4802	0	0
ENSG00000140538.16	NTRK3	protein_coding	152.264	4.03522	0.319155	12.6434	1.21634e-36	5.17761e-35
ENSG00000278921.2	EPB41L4A-DT	lncRNA	57.8642	4.01585	0.519997	7.72284	1.13767e-14	1.69233e-13
ENSG00000242735.1	RPSAP26	processed_pseudogene	9.35086	4.00802	1.4276	2.80752	0.00499238	0.0178252
ENSG00000168386.18	FILIP1L	protein_coding	76.9642	4.00429	0.457835	8.74614	2.20772e-18	4.1704e-17
ENSG00000118473.22	SGIP1	protein_coding	14.8682	3.96218	1.09782	3.60913	0.000307221	0.00147836
ENSG00000134853.12	PDGFRA	protein_coding	9.10705	3.93162	1.41436	2.77978	0.00543961	0.0192115
ENSG00000136997.20	MYC	protein_coding	221.618	3.92532	0.260083	15.0926	1.81241e-51	1.26446e-49
ENSG00000276077.4	CU633904.1	lncRNA	32.6392	3.91362	0.870406	4.49631	6.91419e-06	4.42253e-05
ENSG00000104967.8	NOVA2	protein_coding	126.784	3.88851	0.377962	10.2881	7.97301e-25	2.10528e-23
ENSG00000138075.14	ABCG5	protein_coding	16.2358	3.8322	0.966321	3.96577	7.31606e-05	0.000399169
ENSG00000278982.1	AL139125.1	TEC	53.1012	3.78735	0.537022	7.05251	1.75713e-12	2.23865e-11
ENSG00000165349.12	SLC7A3	protein_coding	8.94528	3.78173	1.29156	2.92803	0.00341121	0.0127937
ENSG00000170091.11	NSG2	protein_coding	749.701	3.78132	0.1567	24.1309	1.18479e-128	3.40423e-126
ENSG00000279675.1	AC080100.1	TEC	6.61636	3.74441	1.4844	2.52251	0.011652	0.0372736
ENSG00000189129.14	PLAC9	protein_coding	37.0804	3.74315	0.656481	5.70184	1.18524e-08	1.07128e-07
ENSG00000232633.4	AC079465.1	lncRNA	7.43124	3.73297	1.37774	2.70948	0.00673883	0.0231596
ENSG00000188133.6	TMEM215	protein_coding	11.9277	3.72408	1.11998	3.32512	0.000883811	0.00383693
ENSG00000273976.2	GOLGA6L1	protein_coding	8.0037	3.71866	1.54783	2.4025	0.0162834	0.0497873
ENSG00000187955.12	COL14A1	protein_coding	103.35	3.71252	0.445666	8.33028	8.06506e-17	1.38893e-15
ENSG00000274588.2	DGKK	protein_coding	29.8029	3.6965	0.699396	5.28528	1.25514e-07	1.0125e-06
ENSG00000152578.13	GRIA4	protein_coding	1682.59	3.68981	0.122963	30.0076	7.80982e-198	5.2684e-195
ENSG00000137801.11	THBS1	protein_coding	1474.26	3.67073	0.113922	32.2215	8.8352e-228	8.03893e-225
ENSG00000157680.15	DGKI	protein_coding	159.453	3.66346	0.319284	11.474	1.78234e-30	5.93306e-29
ENSG00000081051.8	AFP	protein_coding	43.9304	3.6519	0.556376	6.56371	5.24838e-11	5.9661e-10
ENSG00000129951.19	PLPPR3	protein_coding	27.3008	3.62829	0.773635	4.68993	2.73305e-06	1.85404e-05
ENSG00000171724.3	VAT1L	protein_coding	1201.61	3.5114	0.139969	25.087	6.88704e-139	2.24466e-136
ENSG00000250510.8	GPR162	protein_coding	130.242	3.50698	0.35843	9.78427	1.31541e-22	3.12905e-21
ENSG00000250979.1	AC022905.1	unprocessed_pseudogene	11.0555	3.49653	1.07936	3.23944	0.00119764	0.00505565
ENSG00000157766.18	ACAN	protein_coding	19.2166	3.4867	0.890403	3.91587	9.0079e-05	0.000482476
ENSG00000163239.12	TDRD10	protein_coding	11.3202	3.47381	1.20006	2.89469	0.00379535	0.014033
ENSG00000116329.11	OPRD1	protein_coding	212.791	3.45721	0.260897	13.2513	4.43668e-40	2.13872e-38
ENSG00000259946.1	BX005019.1	lncRNA	18.5801	3.44893	0.86858	3.97077	7.16406e-05	0.000391888
ENSG00000223652.2	AC106786.1	lncRNA	62.3442	3.44678	0.524829	6.56743	5.11928e-11	5.83149e-10
ENSG00000082175.15	PGR	protein_coding	155.521	3.43728	0.308629	11.1372	8.26525e-29	2.59322e-27
ENSG00000166448.15	TMEM130	protein_coding	548.403	3.43582	0.161506	21.2736	1.99182e-100	3.7496e-98
ENSG00000196368.5	NUDT11	protein_coding	550.639	3.41194	0.169174	20.1682	1.86383e-90	2.94931e-88
ENSG00000172346.15	CSDC2	protein_coding	268.522	3.37485	0.22654	14.8973	3.42932e-50	2.27617e-48
ENSG00000061455.11	PRDM6	protein_coding	425.01	3.3699	0.205376	16.4084	1.66533e-60	1.49654e-58
ENSG00000101463.6	SYNDIG1	protein_coding	8.92393	3.36903	1.23484	2.72832	0.00636578	0.0220405
ENSG00000064692.20	SNCAIP	protein_coding	14.7109	3.35765	0.930049	3.61018	0.000305985	0.00147306
ENSG00000138944.8	SHISAL1	protein_coding	2542.54	3.34473	0.0831617	40.2196	0	0
ENSG00000134516.18	DOCK2	protein_coding	66.8478	3.3245	0.582641	5.7059	1.15727e-08	1.04774e-07
ENSG00000150361.12	KLHL1	protein_coding	78.2627	3.26347	0.410841	7.9434	1.96713e-15	3.08593e-14
ENSG00000129595.14	EPB41L4A	protein_coding	1434.09	3.24962	0.111476	29.1508	8.1666e-187	4.45835e-184
ENSG00000196620.10	UGT2B15	protein_coding	49.9683	3.21412	0.538295	5.97093	2.35904e-09	2.30593e-08
ENSG00000183715.13	OPCML	protein_coding	957.748	3.21229	0.124834	25.7324	5.07024e-146	1.81506e-143
ENSG00000118257.16	NRP2	protein_coding	52.9237	3.20604	0.526186	6.09298	1.10828e-09	1.1163e-08
ENSG00000230223.7	ATXN8OS	lncRNA	48.1218	3.17359	0.532928	5.95501	2.60062e-09	2.52736e-08
ENSG00000259863.1	SH3RF3-AS1	lncRNA	19.3614	3.17103	0.910543	3.48258	0.000496615	0.00228211
ENSG00000115266.12	APC2	protein_coding	189.283	3.16048	0.292292	10.8128	2.99522e-27	8.87266e-26
ENSG00000225706.2	PTPRD-AS1	lncRNA	36.1686	3.1503	0.558983	5.63577	1.74279e-08	1.54831e-07
ENSG00000149571.12	KIRREL3	protein_coding	401.394	3.14331	0.188573	16.669	2.20417e-62	2.08366e-60
ENSG00000173210.20	ABLIM3	protein_coding	103.621	3.0959	0.377814	8.19424	2.52191e-16	4.1879e-15
ENSG00000169282.17	KCNAB1	protein_coding	19.3955	3.09218	0.833008	3.71207	0.000205573	0.00102704
ENSG00000147408.14	CSGALNACT1	protein_coding	1691	3.07871	0.0994449	30.959	1.92425e-210	1.44896e-207
ENSG00000111728.10	ST8SIA1	protein_coding	177.163	3.06407	0.265936	11.5218	1.0241e-30	3.4458e-29
ENSG00000144771.8	LRTM1	protein_coding	9.30919	3.05797	1.19399	2.56113	0.0104332	0.033888
ENSG00000182771.19	GRID1	protein_coding	72.8057	3.03239	0.425419	7.12801	1.01832e-12	1.32206e-11
ENSG00000237880.2	LINC01885	lncRNA	14.6162	3.02981	0.935243	3.23959	0.001197	0.00505393
ENSG00000254910.1	AC136475.2	lncRNA	12.7389	3.02743	0.981132	3.08565	0.0020311	0.00807596
ENSG00000268975.2	MIA-RAB4B	protein_coding	10.9761	3.02144	1.11283	2.71509	0.00662575	0.0228356
ENSG00000138435.16	CHRNA1	protein_coding	66.0805	3.01228	0.443099	6.79821	1.05929e-11	1.27237e-10
ENSG00000165973.19	NELL1	protein_coding	42.1122	2.97773	0.531311	5.60449	2.08869e-08	1.8384e-07
ENSG00000230393.1	AC092667.1	lncRNA	25.8385	2.95348	0.708094	4.17103	3.03222e-05	0.00017629
ENSG00000146352.13	CLVS2	protein_coding	129.89	2.94932	0.304676	9.68018	3.66064e-22	8.57696e-21
ENSG00000121361.5	KCNJ8	protein_coding	305.274	2.94008	0.209306	14.0468	8.06059e-45	4.57192e-43
ENSG00000122585.8	NPY	protein_coding	2856.05	2.93967	0.0894365	32.8688	6.13361e-237	6.08816e-234
ENSG00000131378.14	RFTN1	protein_coding	51.8753	2.93796	0.546428	5.37666	7.58815e-08	6.30767e-07
ENSG00000167676.4	PLIN4	protein_coding	19.373	2.93291	0.836562	3.5059	0.000455061	0.00210757
ENSG00000101445.10	PPP1R16B	protein_coding	375.017	2.92465	0.198235	14.7535	2.92176e-49	1.88765e-47
ENSG00000226717.2	PTPRD-AS2	lncRNA	89.1523	2.92161	0.366238	7.97736	1.49496e-15	2.36732e-14
ENSG00000203797.12	DDO	protein_coding	10.3049	2.92074	1.13415	2.57526	0.0100165	0.0326855
ENSG00000174473.16	GALNTL6	protein_coding	15.4155	2.92056	0.92176	3.16846	0.00153248	0.00629141
ENSG00000215875.4	ST13P20	processed_pseudogene	11.8353	2.91243	0.982214	2.96517	0.00302514	0.0114813
ENSG00000230417.12	LINC00595	lncRNA	11.3924	2.901	1.01986	2.84452	0.00444789	0.0160969
ENSG00000125968.9	ID1	protein_coding	2584.02	2.89888	0.086488	33.5177	2.66033e-246	3.22742e-243
ENSG00000046889.19	PREX2	protein_coding	10.2539	2.89679	1.12108	2.58392	0.00976836	0.0319712
ENSG00000188580.15	NKAIN2	protein_coding	141.64	2.89286	0.293872	9.84397	7.27815e-23	1.75617e-21
ENSG00000196542.8	SPTSSB	protein_coding	392.299	2.88949	0.179412	16.1053	2.34144e-58	1.959e-56
ENSG00000279716.1	AC006128.1	TEC	9.1344	2.87666	1.15179	2.49755	0.0125054	0.0396287
ENSG00000187634.12	SAMD11	protein_coding	100.121	2.87647	0.429969	6.68994	2.23261e-11	2.61553e-10
ENSG00000132821.12	VSTM2L	protein_coding	409.702	2.87031	0.187024	15.3473	3.69455e-53	2.65387e-51
ENSG00000266767.1	AP000897.2	lncRNA	14.5476	2.86601	0.970632	2.95273	0.00314981	0.0119063
ENSG00000161798.7	AQP5	protein_coding	27.9977	2.84561	0.682884	4.16705	3.08572e-05	0.000179162
ENSG00000139209.16	SLC38A4	protein_coding	3998.48	2.83823	0.076338	37.1798	1.4469e-302	2.63299e-299
ENSG00000146006.8	LRRTM2	protein_coding	243.736	2.83144	0.238081	11.8927	1.29107e-32	4.66773e-31
ENSG00000167281.19	RBFOX3	protein_coding	1984.83	2.81294	0.10632	26.4573	3.01098e-154	1.19547e-151
ENSG00000154783.12	FGD5	protein_coding	344.151	2.77947	0.19272	14.4223	3.74496e-47	2.27814e-45
ENSG00000166394.15	CYB5R2	protein_coding	29.801	2.77412	0.64064	4.33024	1.48946e-05	9.11841e-05
ENSG00000184347.15	SLIT3	protein_coding	31.1654	2.77198	0.670964	4.13134	3.6065e-05	0.000206924
ENSG00000182578.14	CSF1R	protein_coding	10.4512	2.76964	1.04075	2.66118	0.00778666	0.0262896
ENSG00000163092.21	XIRP2	protein_coding	12.7378	2.74941	0.941329	2.92077	0.00349163	0.0130604
ENSG00000168032.10	ENTPD3	protein_coding	1149.8	2.73787	0.124012	22.0775	5.20135e-108	1.09213e-105
ENSG00000117148.8	ACTL8	protein_coding	11.0378	2.73558	1.10005	2.48678	0.0128904	0.0407067
ENSG00000150540.14	HNMT	protein_coding	68.0324	2.72784	0.409411	6.66284	2.68594e-11	3.12649e-10
ENSG00000110881.12	ASIC1	protein_coding	2299.02	2.72776	0.0917126	29.7424	2.17137e-194	1.28152e-191
ENSG00000205809.9	KLRC2	protein_coding	12.1505	2.72768	1.00402	2.71675	0.00659269	0.0227489
ENSG00000214415.4	GNAT3	protein_coding	9.83169	2.71418	1.08431	2.50314	0.0123096	0.039116
ENSG00000121068.14	TBX2	protein_coding	11297.8	2.71366	0.0578748	46.8886	0	0
ENSG00000019549.13	SNAI2	protein_coding	498.318	2.70723	0.161405	16.7729	3.85365e-63	3.69088e-61
ENSG00000100867.15	DHRS2	protein_coding	389.675	2.70602	0.186892	14.4791	1.64272e-47	1.01909e-45
ENSG00000107165.13	TYRP1	protein_coding	15.458	2.70599	0.857117	3.15709	0.00159353	0.00650914
ENSG00000004948.16	CALCR	protein_coding	23.4816	2.70537	0.726763	3.72249	0.000197269	0.000989609
ENSG00000225649.6	AC064875.1	lncRNA	174.289	2.69675	0.266217	10.1299	4.07053e-24	1.05443e-22
ENSG00000099365.11	STX1B	protein_coding	576.507	2.69448	0.157108	17.1505	6.22707e-66	6.18093e-64
ENSG00000253230.9	MIR124-1HG	lncRNA	18.3209	2.68518	0.836323	3.2107	0.00132414	0.00552769
ENSG00000229191.1	AL358473.1	lncRNA	23.2598	2.66232	0.704806	3.77738	0.000158486	0.000812024
ENSG00000176349.11	AC104129.1	lncRNA	215.107	2.65826	0.257833	10.31	6.3491e-25	1.68259e-23
ENSG00000231419.6	LINC00689	lncRNA	9.89678	2.65418	1.06836	2.48434	0.0129791	0.0409514
ENSG00000225518.3	LINC01703	lncRNA	15.2322	2.6463	0.902821	2.93115	0.00337711	0.0126777
ENSG00000170153.11	RNF150	protein_coding	8460.69	2.64355	0.0570451	46.3415	0	0
ENSG00000148680.16	HTR7	protein_coding	1551.09	2.62712	0.104906	25.0427	2.09886e-138	6.74013e-136
ENSG00000110786.18	PTPN5	protein_coding	13.2277	2.62463	0.949506	2.76421	0.00570613	0.0200233
ENSG00000146938.16	NLGN4X	protein_coding	140.577	2.61906	0.286845	9.13057	6.81381e-20	1.4117e-18
ENSG00000162873.15	KLHDC8A	protein_coding	336.873	2.60838	0.202216	12.899	4.56095e-38	2.0578e-36
ENSG00000058335.16	RASGRF1	protein_coding	153.596	2.60613	0.275064	9.47463	2.67715e-21	6.00214e-20
ENSG00000234233.1	KCNH1-IT1	lncRNA	12.3891	2.60413	0.98654	2.63966	0.00829897	0.0277781
ENSG00000169884.14	WNT10B	protein_coding	12.3707	2.59787	0.954604	2.72141	0.00650042	0.0224568
ENSG00000170099.6	SERPINA6	protein_coding	34.9361	2.59414	0.606863	4.27467	1.91422e-05	0.000115186
ENSG00000175040.6	CHST2	protein_coding	2508.96	2.59339	0.079556	32.5983	4.33956e-233	4.12013e-230
ENSG00000230747.1	AC021188.1	lncRNA	10.7584	2.59071	1.01767	2.54573	0.0109049	0.0351795
ENSG00000188011.5	RTP5	protein_coding	24.3712	2.56625	0.703732	3.64664	0.000265695	0.00129595
ENSG00000112309.11	B3GAT2	protein_coding	120.47	2.55794	0.318368	8.03454	9.39319e-16	1.50934e-14
ENSG00000164161.10	HHIP	protein_coding	19.139	2.55671	0.779185	3.28127	0.00103342	0.0044214
ENSG00000143473.13	KCNH1	protein_coding	257.367	2.55	0.213867	11.9233	8.94453e-33	3.24455e-31
ENSG00000113555.6	PCDH12	protein_coding	22.6725	2.54791	0.71144	3.58135	0.000341829	0.00162732
ENSG00000168140.5	VASN	protein_coding	1218.86	2.53937	0.114685	22.1421	1.24341e-108	2.68834e-106
ENSG00000154096.14	THY1	protein_coding	60.3947	2.53571	0.521024	4.86678	1.13431e-06	8.11865e-06
ENSG00000148948.8	LRRC4C	protein_coding	89.7256	2.53448	0.374323	6.77082	1.28055e-11	1.52973e-10
ENSG00000122824.11	NUDT10	protein_coding	138.949	2.52722	0.307954	8.2065	2.27732e-16	3.80489e-15
ENSG00000242600.8	MBL1P	transcribed_unitary_pseudogene	11.6072	2.52655	1.01279	2.49465	0.012608	0.0399131
ENSG00000110436.13	SLC1A2	protein_coding	304.82	2.51827	0.216904	11.6101	3.66308e-31	1.24791e-29
ENSG00000279668.3	AC024610.2	lncRNA	158.418	2.51577	0.342032	7.35536	1.90409e-13	2.60851e-12
ENSG00000187013.4	LINC02875	lncRNA	22.1656	2.51152	0.769747	3.26279	0.00110321	0.00468603
ENSG00000179431.7	FJX1	protein_coding	150.699	2.507	0.319773	7.83995	4.50721e-15	6.89726e-14
ENSG00000204381.11	LAYN	protein_coding	432.663	2.50349	0.173843	14.4008	5.11223e-47	3.08386e-45
ENSG00000105329.10	TGFB1	protein_coding	12.922	2.49067	0.989562	2.51694	0.011838	0.0378043
ENSG00000250436.1	LINC02499	lncRNA	18.4664	2.47684	0.904791	2.73747	0.00619142	0.0215085
ENSG00000183379.9	SYNDIG1L	protein_coding	169.491	2.4658	0.262906	9.37903	6.65851e-21	1.45693e-19
ENSG00000143333.7	RGS16	protein_coding	138.773	2.46017	0.300104	8.19771	2.45014e-16	4.07803e-15
ENSG00000182168.15	UNC5C	protein_coding	89.3716	2.45716	0.355617	6.90955	4.8619e-12	5.97464e-11
ENSG00000273464.1	AP000238.1	lncRNA	11.2007	2.45714	1.01988	2.40923	0.0159861	0.0490638
ENSG00000172985.11	SH3RF3	protein_coding	547.788	2.45676	0.151807	16.1835	6.59868e-59	5.6508e-57
ENSG00000095713.14	CRTAC1	protein_coding	1365.13	2.45565	0.0995599	24.6651	2.53538e-134	7.6896e-132
ENSG00000180828.3	BHLHE22	protein_coding	3376.42	2.45529	0.0732678	33.5112	3.31315e-246	3.80785e-243
ENSG00000188042.8	ARL4C	protein_coding	2094.92	2.45387	0.0857372	28.6209	3.69446e-180	1.75382e-177
ENSG00000157510.14	AFAP1L1	protein_coding	44.726	2.44833	0.494309	4.95304	7.30626e-07	5.35392e-06
ENSG00000197085.11	NPSR1-AS1	lncRNA	113.372	2.4477	0.324848	7.53491	4.88676e-14	6.95646e-13
ENSG00000147234.10	FRMPD3	protein_coding	349.194	2.43717	0.183389	13.2896	2.66024e-40	1.29092e-38
ENSG00000151388.11	ADAMTS12	protein_coding	43.5787	2.4316	0.668777	3.63589	0.000277018	0.00134458
ENSG00000145242.13	EPHA5	protein_coding	18.2361	2.42897	0.775956	3.13029	0.00174632	0.00707371
ENSG00000135472.9	FAIM2	protein_coding	309.868	2.42488	0.221232	10.9608	5.89652e-28	1.79085e-26
ENSG00000162761.14	LMX1A	protein_coding	28.4059	2.40737	0.663975	3.62569	0.000288186	0.00139352
ENSG00000158486.13	DNAH3	protein_coding	12.1103	2.40679	0.923219	2.60696	0.00913503	0.0302062
ENSG00000165323.15	FAT3	protein_coding	168.898	2.39999	0.306912	7.81979	5.29117e-15	8.06303e-14
ENSG00000170011.14	MYRIP	protein_coding	64.1232	2.3917	0.439004	5.44801	5.09369e-08	4.31462e-07
ENSG00000136546.16	SCN7A	protein_coding	1321.31	2.39018	0.102702	23.2731	8.3004e-120	2.15781e-117
ENSG00000163710.9	PCOLCE2	protein_coding	114.832	2.38836	0.32181	7.42165	1.15673e-13	1.60582e-12
ENSG00000140557.12	ST8SIA2	protein_coding	28.245	2.38702	0.637267	3.74571	0.000179883	0.000909916
ENSG00000149403.13	GRIK4	protein_coding	21.4683	2.38696	0.79582	2.99938	0.00270531	0.0104062
ENSG00000103888.17	CEMIP	protein_coding	98.5458	2.38477	0.356979	6.68041	2.38267e-11	2.78318e-10
ENSG00000139200.13	PIANP	protein_coding	260.209	2.38351	0.215513	11.0597	1.96772e-28	6.12096e-27
ENSG00000067715.14	SYT1	protein_coding	94.2157	2.3803	0.349369	6.81314	9.54901e-12	1.15015e-10
ENSG00000165646.14	SLC18A2	protein_coding	2304.2	2.37752	0.0900682	26.3969	1.48907e-153	5.80659e-151
ENSG00000161082.13	CELF5	protein_coding	25.5268	2.36975	0.680816	3.48076	0.000500001	0.00229622
ENSG00000164616.16	FBXL21P	transcribed_unitary_pseudogene	162.376	2.36483	0.265181	8.91779	4.75702e-19	9.35005e-18
ENSG00000239474.7	KLHL41	protein_coding	127.655	2.36167	0.360461	6.55179	5.68531e-11	6.43599e-10
ENSG00000274276.4	CBSL	protein_coding	370.021	2.36036	0.18259	12.9271	3.16612e-38	1.43441e-36
ENSG00000175264.8	CHST1	protein_coding	154.459	2.35534	0.282643	8.33328	7.8631e-17	1.35736e-15
ENSG00000230699.2	AL645608.2	lncRNA	211.647	2.35115	0.247829	9.48698	2.37817e-21	5.34282e-20
ENSG00000162975.5	KCNF1	protein_coding	14.823	2.34995	0.884137	2.65791	0.0078628	0.0265215
ENSG00000188643.11	S100A16	protein_coding	15.772	2.34634	0.847137	2.76973	0.00561026	0.0197281
ENSG00000231806.3	PCAT7	lncRNA	26.6794	2.34341	0.685562	3.41823	0.000630309	0.00283386
ENSG00000131477.11	RAMP2	protein_coding	139.023	2.34285	0.286409	8.18007	2.83669e-16	4.68924e-15
ENSG00000124249.7	KCNK15	protein_coding	32.8695	2.3417	0.579263	4.04256	5.28717e-05	0.000296041
ENSG00000122861.16	PLAU	protein_coding	11.5423	2.33633	0.969323	2.41027	0.0159406	0.0489408
ENSG00000177108.5	ZDHHC22	protein_coding	215.398	2.33265	0.23824	9.7912	1.22831e-22	2.92504e-21
ENSG00000121297.8	TSHZ3	protein_coding	331.34	2.32685	0.214238	10.8611	1.7666e-27	5.2918e-26
ENSG00000112319.19	EYA4	protein_coding	87.6166	2.32224	0.371392	6.25281	4.03123e-10	4.24241e-09
ENSG00000151789.12	ZNF385D	protein_coding	16.1571	2.31765	0.898895	2.57834	0.00992769	0.0324246
ENSG00000109072.14	VTN	protein_coding	835.252	2.3112	0.123061	18.7809	1.08246e-78	1.44132e-76
ENSG00000185742.7	C11orf87	protein_coding	266.234	2.30379	0.208424	11.0534	2.11124e-28	6.53947e-27
ENSG00000121966.7	CXCR4	protein_coding	537.352	2.29194	0.147973	15.4889	4.12343e-54	3.03176e-52
ENSG00000144290.17	SLC4A10	protein_coding	754.101	2.28872	0.14528	15.7539	6.46153e-56	5.05736e-54
ENSG00000064763.11	FAR2	protein_coding	21.1801	2.28624	0.756341	3.02277	0.00250474	0.00972721
ENSG00000181585.7	TMIE	protein_coding	72.2119	2.27988	0.396208	5.75425	8.70254e-09	7.99484e-08
ENSG00000082482.14	KCNK2	protein_coding	119.145	2.27538	0.303783	7.49016	6.87879e-14	9.67239e-13
ENSG00000113749.7	HRH2	protein_coding	295.525	2.2738	0.210484	10.8027	3.34275e-27	9.86426e-26
ENSG00000181804.15	SLC9A9	protein_coding	48.2972	2.272	0.508341	4.46943	7.84282e-06	4.98294e-05
ENSG00000232258.6	TMEM114	protein_coding	119.606	2.27188	0.3128	7.26304	3.78479e-13	5.07046e-12
ENSG00000134121.10	CHL1	protein_coding	15.9816	2.26962	0.83162	2.72916	0.00634966	0.0219917
ENSG00000179168.15	GGN	protein_coding	101.761	2.2693	0.328601	6.90597	4.98627e-12	6.12402e-11
ENSG00000147257.15	GPC3	protein_coding	2304.49	2.26485	0.0809726	27.9706	3.70488e-172	1.68549e-169
ENSG00000117318.9	ID3	protein_coding	400.224	2.26466	0.172318	13.1423	1.88393e-39	8.86626e-38
ENSG00000110811.20	P3H3	protein_coding	108.769	2.25775	0.349264	6.46432	1.01754e-10	1.12449e-09
ENSG00000169427.8	KCNK9	protein_coding	277.917	2.25742	0.215788	10.4613	1.30061e-25	3.56803e-24
ENSG00000223764.2	LINC02593	lncRNA	14.5398	2.2552	0.883509	2.55255	0.0106939	0.0346112
ENSG00000099937.11	SERPIND1	protein_coding	93.4444	2.24625	0.353591	6.3527	2.11573e-10	2.27816e-09
ENSG00000138792.10	ENPEP	protein_coding	686.369	2.24355	0.181862	12.3366	5.75591e-35	2.28116e-33
ENSG00000153551.14	CMTM7	protein_coding	235.141	2.24145	0.228498	9.80951	1.02469e-22	2.45353e-21
ENSG00000271894.1	AC007744.1	lncRNA	186.747	2.22894	0.242498	9.19155	3.87213e-20	8.13819e-19
ENSG00000228222.1	AC073050.1	lncRNA	14.3289	2.2282	0.924356	2.41054	0.0159288	0.0489154
ENSG00000121351.8	IAPP	protein_coding	1269.6	2.22799	0.109408	20.364	3.49228e-92	5.9117e-90
ENSG00000124126.14	PREX1	protein_coding	684.612	2.2277	0.13448	16.5653	1.24259e-61	1.15959e-59
ENSG00000136541.15	ERMN	protein_coding	5031.6	2.21942	0.0773374	28.6979	4.05074e-181	1.96569e-178
ENSG00000286592.1	LINC02885	lncRNA	97.2857	2.21904	0.380336	5.83442	5.3978e-09	5.06322e-08
ENSG00000225206.10	MIR137HG	lncRNA	279.23	2.21447	0.20112	11.0107	3.39235e-28	1.03752e-26
ENSG00000086506.3	HBQ1	protein_coding	26.8347	2.21276	0.649064	3.40915	0.000651657	0.00291914
ENSG00000175471.19	MCTP1	protein_coding	147.473	2.20563	0.282955	7.79496	6.44266e-15	9.72948e-14
ENSG00000169760.17	NLGN1	protein_coding	68.4073	2.20254	0.412628	5.33784	9.40624e-08	7.72486e-07
ENSG00000145632.15	PLK2	protein_coding	8195.33	2.2002	0.0609409	36.1039	1.96909e-285	3.30762e-282
ENSG00000279294.1	AC092135.1	TEC	49.9293	2.17891	0.490359	4.4435	8.85091e-06	5.58443e-05
ENSG00000236333.4	TRHDE-AS1	lncRNA	40.4088	2.17329	0.534784	4.06387	4.82658e-05	0.000271714
ENSG00000136297.14	MMD2	protein_coding	55.2385	2.17303	0.453186	4.795	1.62672e-06	1.13811e-05
ENSG00000118432.12	CNR1	protein_coding	37.6883	2.16628	0.537005	4.034	5.48348e-05	0.00030664
ENSG00000064655.19	EYA2	protein_coding	37.7255	2.16473	0.53877	4.01791	5.87162e-05	0.000326755
ENSG00000154027.19	AK5	protein_coding	81.7778	2.16363	0.367457	5.88811	3.9064e-09	3.7267e-08
ENSG00000124194.17	GDAP1L1	protein_coding	1201.15	2.16353	0.116106	18.634	1.70201e-77	2.22556e-75
ENSG00000162745.10	OLFML2B	protein_coding	129.397	2.15949	0.293464	7.35863	1.85808e-13	2.54707e-12
ENSG00000183091.19	NEB	protein_coding	1093.25	2.15891	0.396891	5.43956	5.34128e-08	4.50686e-07
ENSG00000132429.10	POPDC3	protein_coding	89.3635	2.15817	0.360448	5.98746	2.13149e-09	2.09286e-08
ENSG00000160200.18	CBS	protein_coding	958.816	2.15811	0.114881	18.7856	9.90413e-79	1.32685e-76
ENSG00000154721.15	JAM2	protein_coding	218.274	2.15733	0.232645	9.27304	1.80918e-20	3.86944e-19
ENSG00000103489.12	XYLT1	protein_coding	1184.72	2.1572	0.10849	19.8838	5.62603e-88	8.6518e-86
ENSG00000284676.1	AL645944.2	lncRNA	36.7512	2.15182	0.571006	3.76846	0.000164256	0.000839226
ENSG00000100678.19	SLC8A3	protein_coding	533.051	2.14871	0.149566	14.3663	8.41801e-47	5.01671e-45
ENSG00000185052.12	SLC24A3	protein_coding	47.6043	2.1427	0.475284	4.50825	6.5364e-06	4.19563e-05
ENSG00000145934.16	TENM2	protein_coding	3395.27	2.14264	0.0763091	28.0785	1.79509e-173	8.34029e-171
ENSG00000115232.14	ITGA4	protein_coding	22.2302	2.13954	0.695969	3.07419	0.00211077	0.00835621
ENSG00000150551.11	LYPD1	protein_coding	63.8657	2.13941	0.42423	5.04304	4.58192e-07	3.44662e-06
ENSG00000183454.18	GRIN2A	protein_coding	209.284	2.12944	0.252149	8.44516	3.03634e-17	5.42025e-16
ENSG00000106331.17	PAX4	protein_coding	1599.39	2.12119	0.0925595	22.917	3.14515e-116	7.71693e-114
ENSG00000145536.15	ADAMTS16	protein_coding	147.218	2.12051	0.276585	7.66676	1.76398e-14	2.58742e-13
ENSG00000141576.16	RNF157	protein_coding	2354.7	2.11711	0.0852425	24.8363	3.63367e-136	1.11758e-133
ENSG00000254896.1	OPCML-IT1	lncRNA	23.7936	2.11188	0.677379	3.11772	0.00182256	0.00733896
ENSG00000103257.9	SLC7A5	protein_coding	360.428	2.1058	0.186085	11.3163	1.0894e-29	3.52432e-28
ENSG00000214456.8	PLIN5	protein_coding	60.389	2.10396	0.453352	4.6409	3.46889e-06	2.31865e-05
ENSG00000197249.14	SERPINA1	protein_coding	872.042	2.10214	0.119337	17.6152	1.88287e-69	2.14147e-67
ENSG00000159167.12	STC1	protein_coding	824.396	2.10094	0.131793	15.9412	3.28181e-57	2.67406e-55
ENSG00000148541.13	FAM13C	protein_coding	2314.25	2.09517	0.0810947	25.8361	3.48505e-147	1.26838e-144
ENSG00000135362.14	PRR5L	protein_coding	21.8429	2.0906	0.693482	3.01465	0.0025728	0.00996491
ENSG00000182255.7	KCNA4	protein_coding	204.452	2.08697	0.23248	8.97699	2.78263e-19	5.53914e-18
ENSG00000146678.10	IGFBP1	protein_coding	114.262	2.07965	0.321806	6.46244	1.03031e-10	1.13745e-09
ENSG00000247970.2	AL160313.1	lncRNA	29.6292	2.06892	0.619335	3.34056	0.000836104	0.00364795
ENSG00000159398.16	CES5A	protein_coding	140.124	2.06815	0.293361	7.04984	1.79122e-12	2.27942e-11
ENSG00000112902.12	SEMA5A	protein_coding	916.914	2.06693	0.118945	17.3772	1.22855e-67	1.31509e-65
ENSG00000261678.3	SCRT1	protein_coding	1490.32	2.06607	0.0963292	21.448	4.76431e-102	9.37282e-100
ENSG00000182256.13	GABRG3	protein_coding	203.545	2.06553	0.23757	8.69439	3.48713e-18	6.51956e-17
ENSG00000181652.19	ATG9B	protein_coding	99.5149	2.06254	0.406254	5.07698	3.8348e-07	2.91677e-06
ENSG00000144218.19	AFF3	protein_coding	1310.69	2.05283	0.116617	17.6033	2.32563e-69	2.63134e-67
ENSG00000151917.18	BEND6	protein_coding	20.7771	2.05226	0.708801	2.89539	0.00378683	0.0140086
ENSG00000117154.12	IGSF21	protein_coding	914.41	2.04124	0.116863	17.467	2.55746e-68	2.79236e-66
ENSG00000267280.5	TBX2-AS1	lncRNA	616.34	2.03397	0.151468	13.4284	4.12358e-41	2.05586e-39
ENSG00000169851.15	PCDH7	protein_coding	82.1956	2.02907	0.381452	5.31933	1.04147e-07	8.48607e-07
ENSG00000173406.15	DAB1	protein_coding	1046.23	2.02905	0.144012	14.0895	4.40827e-45	2.51341e-43
ENSG00000092969.12	TGFB2	protein_coding	113.249	2.02668	0.313235	6.47016	9.78988e-11	1.08574e-09
ENSG00000286407.1	AC004863.1	lncRNA	28.2467	2.02504	0.644324	3.14289	0.00167287	0.00680144
ENSG00000125430.9	HS3ST3B1	protein_coding	311.284	2.02335	0.200191	10.1071	5.13786e-24	1.31995e-22
ENSG00000055813.6	CCDC85A	protein_coding	797.422	2.01779	0.126549	15.9448	3.09646e-57	2.53249e-55
ENSG00000156395.13	SORCS3	protein_coding	711.949	2.01121	0.13375	15.0371	4.1957e-51	2.87215e-49
ENSG00000178860.8	MSC	protein_coding	259.73	2.00662	0.210081	9.55163	1.27673e-21	2.91632e-20
ENSG00000257729.2	AC090679.2	lncRNA	38.7869	2.00486	0.534438	3.75134	0.000175893	0.000892628
ENSG00000128052.10	KDR	protein_coding	122.784	2.00292	0.323503	6.19134	5.96542e-10	6.18551e-09
ENSG00000108947.5	EFNB3	protein_coding	810.171	2.00045	0.125882	15.8914	7.26634e-57	5.79106e-55
ENSG00000203685.10	STUM	protein_coding	114.236	1.99306	0.306336	6.50614	7.71056e-11	8.62137e-10
ENSG00000136267.13	DGKB	protein_coding	66.0224	1.98355	0.403423	4.91679	8.79744e-07	6.37391e-06
ENSG00000225783.8	MIAT	lncRNA	171.362	1.98278	0.278262	7.12558	1.03641e-12	1.34474e-11
ENSG00000176697.20	BDNF	protein_coding	47.0535	1.97915	0.48614	4.07116	4.67794e-05	0.000264164
ENSG00000167992.13	VWCE	protein_coding	212.018	1.97071	0.263091	7.4906	6.85576e-14	9.64621e-13
ENSG00000071575.11	TRIB2	protein_coding	2592.05	1.96536	0.0766509	25.6404	5.41569e-145	1.90746e-142
ENSG00000108684.14	ASIC2	protein_coding	545.743	1.9641	0.158673	12.3782	3.42767e-35	1.36837e-33
ENSG00000169860.7	P2RY1	protein_coding	1556.85	1.96134	0.0920095	21.3167	7.94134e-101	1.52118e-98
ENSG00000115226.10	FNDC4	protein_coding	180.064	1.95938	0.255782	7.66035	1.85428e-14	2.71393e-13
ENSG00000078053.17	AMPH	protein_coding	226.428	1.9591	0.219485	8.92589	4.42128e-19	8.72154e-18
ENSG00000204092.2	LINC00951	lncRNA	26.5895	1.95846	0.653957	2.99479	0.00274635	0.0105399
ENSG00000125378.16	BMP4	protein_coding	760.612	1.95243	0.129562	15.0694	2.57314e-51	1.77815e-49
ENSG00000266258.1	LINC01909	lncRNA	23.4708	1.94167	0.703176	2.76129	0.00575743	0.0201709
ENSG00000254275.6	LINC00824	lncRNA	60.4775	1.93885	0.423801	4.57492	4.76413e-06	3.12322e-05
ENSG00000147041.12	SYTL5	protein_coding	32.0855	1.93568	0.572862	3.37897	0.000727575	0.00322012
ENSG00000271474.1	AC106881.1	lncRNA	100.855	1.93487	0.329801	5.86678	4.44328e-09	4.21861e-08
ENSG00000187950.8	OVCH1	protein_coding	55.8527	1.93255	0.466824	4.13979	3.47626e-05	0.000199924
ENSG00000163032.12	VSNL1	protein_coding	168.925	1.92841	0.282959	6.81515	9.41662e-12	1.13545e-10
ENSG00000277399.5	GPR179	protein_coding	915.522	1.92834	0.115096	16.7543	5.26837e-63	5.02382e-61
ENSG00000056291.17	NPFFR2	protein_coding	252.408	1.92623	0.20959	9.1905	3.9102e-20	8.2103e-19
ENSG00000102466.15	FGF14	protein_coding	3322.04	1.92474	0.0719013	26.7692	7.37594e-158	3.03902e-155
ENSG00000182963.11	GJC1	protein_coding	76.0599	1.9236	0.449176	4.28251	1.84793e-05	0.000111476
ENSG00000122786.20	CALD1	protein_coding	2439.34	1.9167	0.0804335	23.8296	1.64684e-125	4.61053e-123
ENSG00000254254.6	AC012349.1	lncRNA	216.903	1.90744	0.253869	7.51347	5.75786e-14	8.16457e-13
ENSG00000035862.12	TIMP2	protein_coding	645.902	1.90637	0.142792	13.3507	1.17405e-40	5.77426e-39
ENSG00000148516.21	ZEB1	protein_coding	1880.27	1.90249	0.0960832	19.8005	2.95036e-87	4.4741e-85
ENSG00000266709.1	AC005224.3	lncRNA	259.397	1.89856	0.216729	8.76008	1.95108e-18	3.70485e-17
ENSG00000146197.9	SCUBE3	protein_coding	49.2171	1.89642	0.475004	3.99244	6.53975e-05	0.00035981
ENSG00000226070.1	AL139275.1	lncRNA	18.336	1.89441	0.773377	2.44954	0.0143041	0.0445653
ENSG00000165795.23	NDRG2	protein_coding	232.389	1.89036	0.266023	7.106	1.19457e-12	1.54537e-11
ENSG00000148053.16	NTRK2	protein_coding	17.0031	1.88871	0.773956	2.44034	0.0146736	0.0455431
ENSG00000258867.6	LINC01146	lncRNA	49.7354	1.88834	0.463494	4.07413	4.61869e-05	0.000261088
ENSG00000185668.8	POU3F1	protein_coding	39.4603	1.88815	0.537512	3.51276	0.000443478	0.00206004
ENSG00000187323.12	DCC	protein_coding	719.069	1.86976	0.152421	12.267	1.36147e-34	5.32804e-33
ENSG00000285517.1	AC010198.2	lncRNA	69.9597	1.86866	0.480834	3.88628	0.000101792	0.000540837
ENSG00000010438.16	PRSS3	protein_coding	78.2683	1.8666	0.369018	5.05829	4.23034e-07	3.19979e-06
ENSG00000259200.2	AC068722.1	lncRNA	28.8346	1.8618	0.622874	2.98905	0.00279848	0.0107042
ENSG00000137968.16	SLC44A5	protein_coding	92.0474	1.86157	0.348537	5.34108	9.23931e-08	7.60203e-07
ENSG00000179673.5	RPRML	protein_coding	54.3397	1.85634	0.44183	4.20147	2.65188e-05	0.000155796
ENSG00000105255.11	FSD1	protein_coding	523.441	1.84687	0.149044	12.3915	2.90733e-35	1.16491e-33
ENSG00000112964.14	GHR	protein_coding	1256.74	1.84673	0.105991	17.4236	5.46475e-68	5.90762e-66
ENSG00000196277.16	GRM7	protein_coding	29.11	1.84504	0.628775	2.93434	0.00334263	0.0125547
ENSG00000138606.19	SHF	protein_coding	685.946	1.83928	0.152467	12.0635	1.64734e-33	6.15975e-32
ENSG00000173157.17	ADAMTS20	protein_coding	31.0353	1.83824	0.643087	2.85847	0.00425695	0.0155009
ENSG00000013293.6	SLC7A14	protein_coding	1831.55	1.8312	0.0956049	19.1538	8.99423e-82	1.28371e-79
ENSG00000135324.6	MRAP2	protein_coding	375.488	1.82883	0.174561	10.4767	1.10548e-25	3.04036e-24
ENSG00000184156.17	KCNQ3	protein_coding	21.4866	1.82624	0.704031	2.59398	0.00948723	0.0312054
ENSG00000100433.16	KCNK10	protein_coding	130.523	1.82555	0.35795	5.1	3.39645e-07	2.60422e-06
ENSG00000105696.9	TMEM59L	protein_coding	1554.45	1.82253	0.0983841	18.5246	1.30709e-76	1.66917e-74
ENSG00000187908.20	DMBT1	protein_coding	901.064	1.81348	0.155224	11.683	1.55744e-31	5.38131e-30
ENSG00000130202.10	NECTIN2	protein_coding	41.6478	1.80623	0.5039	3.58451	0.000337713	0.0016102
ENSG00000115353.11	TACR1	protein_coding	25.4151	1.80577	0.650785	2.77476	0.00552426	0.0194476
ENSG00000125355.15	TMEM255A	protein_coding	71.1755	1.79985	0.399176	4.50892	6.51582e-06	4.18365e-05
ENSG00000050165.18	DKK3	protein_coding	944.242	1.79831	0.119218	15.0843	2.05558e-51	1.42954e-49
ENSG00000108018.15	SORCS1	protein_coding	1127.87	1.79505	0.10412	17.2402	1.32574e-66	1.35916e-64
ENSG00000005108.16	THSD7A	protein_coding	63.7252	1.79148	0.411951	4.34876	1.36909e-05	8.42165e-05
ENSG00000164326.5	CARTPT	protein_coding	80.2083	1.79136	0.410288	4.36612	1.26475e-05	7.81285e-05
ENSG00000134548.11	SPX	protein_coding	23.3917	1.7908	0.684043	2.61797	0.00884544	0.0293848
ENSG00000185518.11	SV2B	protein_coding	934.369	1.79078	0.114869	15.5898	8.53653e-55	6.45025e-53
ENSG00000179603.18	GRM8	protein_coding	146.895	1.78994	0.310925	5.75684	8.57006e-09	7.87976e-08
ENSG00000148848.14	ADAM12	protein_coding	87.3703	1.78982	0.428244	4.17944	2.92231e-05	0.000170444
ENSG00000204653.10	ASPDH	protein_coding	71.768	1.78632	0.384563	4.64506	3.39974e-06	2.27451e-05
ENSG00000151572.18	ANO4	protein_coding	242.315	1.77978	0.233377	7.62621	2.41756e-14	3.51714e-13
ENSG00000100979.15	PLTP	protein_coding	49.6515	1.77398	0.460549	3.85188	0.000117214	0.000616921
ENSG00000138311.18	ZNF365	protein_coding	118.508	1.77369	0.321711	5.5133	3.52163e-08	3.02763e-07
ENSG00000158458.21	NRG2	protein_coding	98.9866	1.77209	0.361062	4.90799	9.20132e-07	6.65108e-06
ENSG00000153246.13	PLA2R1	protein_coding	25.1238	1.76871	0.664203	2.6629	0.00774695	0.0261785
ENSG00000166924.9	NYAP1	protein_coding	106.367	1.7677	0.332932	5.30947	1.09943e-07	8.93826e-07
ENSG00000206052.11	DOK6	protein_coding	572.497	1.76704	0.151407	11.6708	1.79747e-31	6.19106e-30
ENSG00000136999.5	CCN3	protein_coding	202.283	1.76694	0.232917	7.58613	3.29603e-14	4.75713e-13
ENSG00000110076.19	NRXN2	protein_coding	981.581	1.76568	0.152419	11.5844	4.94564e-31	1.67959e-29
ENSG00000131650.14	KREMEN2	protein_coding	110.576	1.76001	0.318013	5.53441	3.12279e-08	2.69642e-07
ENSG00000169604.19	ANTXR1	protein_coding	1315.47	1.75952	0.0992717	17.7243	2.72464e-70	3.16478e-68
ENSG00000261762.1	AC027228.2	lncRNA	60.015	1.75837	0.43998	3.99649	6.42899e-05	0.00035452
ENSG00000166407.14	LMO1	protein_coding	843.647	1.75544	0.120829	14.5283	8.01375e-48	4.98565e-46
ENSG00000185565.12	LSAMP	protein_coding	4826.9	1.75505	0.0661327	26.5383	3.50069e-155	1.41564e-152
ENSG00000077279.19	DCX	protein_coding	20067.3	1.74528	0.052421	33.2935	4.79513e-243	4.98625e-240
ENSG00000133083.15	DCLK1	protein_coding	46.7947	1.73859	0.467134	3.72182	0.000197793	0.000992007
ENSG00000138028.16	CGREF1	protein_coding	1948.34	1.73736	0.0860058	20.2005	9.683e-91	1.56628e-88
ENSG00000236078.2	LINC01447	lncRNA	48.3122	1.73591	0.469028	3.70108	0.00021468	0.0010686
ENSG00000135218.19	CD36	protein_coding	253.094	1.73313	0.225626	7.68144	1.57313e-14	2.31329e-13
ENSG00000131016.17	AKAP12	protein_coding	714.805	1.7313	0.128566	13.4662	2.47251e-41	1.25272e-39
ENSG00000047648.23	ARHGAP6	protein_coding	83.8055	1.72878	0.402668	4.29331	1.76028e-05	0.000106657
ENSG00000165757.9	JCAD	protein_coding	35.9033	1.72829	0.542629	3.18502	0.00144742	0.00597606
ENSG00000026559.14	KCNG1	protein_coding	836.036	1.72562	0.119614	14.4265	3.526e-47	2.15679e-45
ENSG00000183654.9	MARCHF11	protein_coding	232.62	1.72502	0.21845	7.89664	2.86522e-15	4.44058e-14
ENSG00000136274.9	NACAD	protein_coding	655.181	1.72473	0.142102	12.1373	6.6999e-34	2.52687e-32
ENSG00000106624.11	AEBP1	protein_coding	3249.3	1.72217	0.0699261	24.6284	6.27635e-134	1.87749e-131
ENSG00000186732.14	MPPED1	protein_coding	174.34	1.71636	0.255719	6.71189	1.92113e-11	2.25912e-10
ENSG00000106069.23	CHN2	protein_coding	116.547	1.71558	0.308433	5.56223	2.66343e-08	2.31903e-07
ENSG00000157168.20	NRG1	protein_coding	1495.9	1.71475	0.0979055	17.5144	1.11296e-68	1.22746e-66
ENSG00000269891.2	ARHGAP19-SLIT1	protein_coding	31.67	1.71373	0.653121	2.6239	0.00869288	0.0289546
ENSG00000172733.11	PURG	protein_coding	195.589	1.71238	0.249342	6.86759	6.52966e-12	7.96137e-11
ENSG00000249307.7	LINC01088	lncRNA	88.6068	1.71115	0.341994	5.00344	5.63171e-07	4.18298e-06
ENSG00000204624.8	DISP3	protein_coding	776.551	1.70764	0.130173	13.1182	2.59037e-39	1.20867e-37
ENSG00000169252.5	ADRB2	protein_coding	33.7018	1.70322	0.568726	2.9948	0.00274627	0.0105399
ENSG00000144481.17	TRPM8	protein_coding	159.828	1.69984	0.281254	6.04379	1.50534e-09	1.49486e-08
ENSG00000150394.14	CDH8	protein_coding	1003.69	1.69782	0.337612	5.02893	4.9323e-07	3.68645e-06
ENSG00000166016.6	ABTB2	protein_coding	2716.84	1.69343	0.0747719	22.6479	1.46277e-113	3.43469e-111
ENSG00000143595.13	AQP10	protein_coding	90.3202	1.69249	0.342501	4.94156	7.75004e-07	5.65823e-06
ENSG00000132840.10	BHMT2	protein_coding	555.517	1.6867	0.145442	11.5971	4.26339e-31	1.45015e-29
ENSG00000125675.18	GRIA3	protein_coding	354.384	1.68353	0.189114	8.90217	5.47661e-19	1.07162e-17
ENSG00000250420.8	AACSP1	transcribed_unprocessed_pseudogene	45.3474	1.68203	0.478787	3.5131	0.000442905	0.00205781
ENSG00000122012.14	SV2C	protein_coding	30.0736	1.67963	0.584101	2.87559	0.00403277	0.0147882
ENSG00000154678.18	PDE1C	protein_coding	488.883	1.67254	0.200746	8.3316	7.97553e-17	1.3746e-15
ENSG00000198879.12	SFMBT2	protein_coding	2143.41	1.66905	0.081893	20.3808	2.47393e-92	4.22056e-90
ENSG00000167371.21	PRRT2	protein_coding	94.2358	1.66849	0.385897	4.32368	1.53446e-05	9.37023e-05
ENSG00000177182.11	CLVS1	protein_coding	28.7158	1.66846	0.673553	2.47711	0.0132452	0.0416467
ENSG00000124243.17	BCAS4	protein_coding	475.779	1.66795	0.179225	9.30646	1.32168e-20	2.83233e-19
ENSG00000249859.12	PVT1	lncRNA	106.487	1.66348	0.320882	5.1841	2.17063e-07	1.7032e-06
ENSG00000277734.8	TRAC	TR_C_gene	51.8157	1.66324	0.444743	3.73976	0.000184193	0.00092935
ENSG00000172020.13	GAP43	protein_coding	219.218	1.6632	0.228583	7.27615	3.43493e-13	4.61591e-12
ENSG00000285535.2	AC021683.5	lncRNA	131.345	1.66116	0.281611	5.89877	3.66229e-09	3.50299e-08
ENSG00000204472.13	AIF1	protein_coding	297.483	1.65988	0.193197	8.59163	8.57469e-18	1.56953e-16
ENSG00000245870.4	LINC00682	lncRNA	25.2684	1.6591	0.636935	2.60482	0.00919229	0.0303587
ENSG00000180287.17	PLD5	protein_coding	436.447	1.65361	0.164458	10.0549	8.73919e-24	2.21647e-22
ENSG00000158748.4	HTR6	protein_coding	55.8511	1.6536	0.446978	3.69952	0.000216007	0.00107434
ENSG00000100292.17	HMOX1	protein_coding	44.362	1.65284	0.48734	3.39155	0.000694974	0.00309024
ENSG00000254102.2	AC090136.3	lncRNA	67.773	1.64844	0.39857	4.13588	3.53593e-05	0.000203088
ENSG00000205710.4	C17orf107	protein_coding	218.754	1.64677	0.221269	7.44239	9.8877e-14	1.37615e-12
ENSG00000154736.6	ADAMTS5	protein_coding	2386.74	1.64594	0.0782153	21.0437	2.61125e-98	4.79175e-96
ENSG00000080644.16	CHRNA3	protein_coding	2091.69	1.64589	0.0819004	20.0962	7.96377e-90	1.25111e-87
ENSG00000168779.19	SHOX2	protein_coding	1461.78	1.64488	0.0937019	17.5544	5.50474e-69	6.10188e-67
ENSG00000273184.1	AC010655.4	lncRNA	78.1444	1.64269	0.477222	3.44219	0.000577026	0.00261639
ENSG00000154734.15	ADAMTS1	protein_coding	123.31	1.64173	0.291133	5.63911	1.70935e-08	1.52045e-07
ENSG00000152092.16	ASTN1	protein_coding	3850.41	1.64047	0.0676446	24.2513	6.40962e-130	1.86622e-127
ENSG00000140044.13	JDP2	protein_coding	26.3979	1.63918	0.642777	2.55016	0.0107675	0.034803
ENSG00000114251.14	WNT5A	protein_coding	966.109	1.63842	0.117798	13.9087	5.60617e-44	3.06822e-42
ENSG00000131370.16	SH3BP5	protein_coding	860.206	1.6338	0.122478	13.3396	1.36182e-40	6.68269e-39
ENSG00000154162.15	CDH12	protein_coding	1252.15	1.62953	0.109729	14.8506	6.89975e-50	4.51107e-48
ENSG00000091656.19	ZFHX4	protein_coding	28.1281	1.62824	0.606674	2.68387	0.00727744	0.0247767
ENSG00000079308.19	TNS1	protein_coding	627.024	1.62725	0.137996	11.792	4.29368e-32	1.51228e-30
ENSG00000124507.11	PACSIN1	protein_coding	151.647	1.62405	0.307277	5.2853	1.25502e-07	1.0125e-06
ENSG00000156103.16	MMP16	protein_coding	3110.39	1.62265	0.0710307	22.8444	1.6607e-115	4.0294e-113
ENSG00000117152.13	RGS4	protein_coding	926.302	1.62197	0.115811	14.0053	1.44627e-44	8.16075e-43
ENSG00000148600.15	CDHR1	protein_coding	661.92	1.62153	0.151697	10.6893	1.14281e-26	3.29663e-25
ENSG00000115896.16	PLCL1	protein_coding	854.022	1.61578	0.120127	13.4506	3.05482e-41	1.53705e-39
ENSG00000163485.17	ADORA1	protein_coding	74.7945	1.61323	0.378196	4.26559	1.99377e-05	0.000119544
ENSG00000100100.13	PIK3IP1	protein_coding	176.91	1.6123	0.245465	6.56833	5.08815e-11	5.80209e-10
ENSG00000075340.23	ADD2	protein_coding	2129.45	1.60565	0.0838061	19.1591	8.12912e-82	1.16787e-79
ENSG00000206120.11	EGFEM1P	transcribed_unitary_pseudogene	199.343	1.60047	0.234179	6.83439	8.23548e-12	9.9468e-11
ENSG00000118271.12	TTR	protein_coding	29319.9	1.60009	0.0504156	31.738	4.65258e-221	3.62851e-218
ENSG00000197380.11	DACT3	protein_coding	718.786	1.59925	0.127019	12.5907	2.37703e-36	9.963e-35
ENSG00000116962.15	NID1	protein_coding	3402.88	1.59528	0.0721076	22.1236	1.87551e-108	3.97626e-106
ENSG00000082014.17	SMARCD3	protein_coding	217.698	1.5932	0.225785	7.05626	1.71047e-12	2.18174e-11
ENSG00000146674.15	IGFBP3	protein_coding	851.006	1.59108	0.121401	13.1061	3.04011e-39	1.4155e-37
ENSG00000186897.5	C1QL4	protein_coding	25.1228	1.58919	0.635362	2.50123	0.0123764	0.0392881
ENSG00000173110.8	HSPA6	protein_coding	248.292	1.58713	0.216196	7.34115	2.11763e-13	2.88117e-12
ENSG00000263571.3	AC004147.2	lncRNA	142.432	1.58307	0.273288	5.79266	6.92801e-09	6.435e-08
ENSG00000181215.15	C4orf50	protein_coding	63.9209	1.5825	0.405207	3.90542	9.40629e-05	0.000502582
ENSG00000187094.12	CCK	protein_coding	576.719	1.58177	0.141113	11.2092	3.67463e-29	1.16632e-27
ENSG00000287503.1	AC027243.3	lncRNA	47.9255	1.57961	0.469717	3.3629	0.000771281	0.00339771
ENSG00000164604.12	GPR85	protein_coding	26.5349	1.5794	0.625951	2.52321	0.011629	0.037213
ENSG00000136114.17	THSD1	protein_coding	312.706	1.57812	0.185997	8.48467	2.1634e-17	3.88185e-16
ENSG00000139352.4	ASCL1	protein_coding	354.422	1.57534	0.185445	8.49493	1.98059e-17	3.56262e-16
ENSG00000177359.20	AC024940.1	transcribed_unprocessed_pseudogene	145.776	1.57448	0.27368	5.753	8.76741e-09	8.04766e-08
ENSG00000155052.14	CNTNAP5	protein_coding	198.927	1.57424	0.303651	5.18437	2.16745e-07	1.70131e-06
ENSG00000112541.16	PDE10A	protein_coding	172.338	1.5711	0.250504	6.27177	3.56964e-10	3.77849e-09
ENSG00000158747.15	NBL1	protein_coding	6737.66	1.5677	0.0690252	22.7121	3.40511e-114	8.08233e-112
ENSG00000147642.17	SYBU	protein_coding	54.1596	1.56383	0.467196	3.34727	0.000816129	0.0035758
ENSG00000129244.9	ATP1B2	protein_coding	724.612	1.56296	0.136439	11.4553	2.21102e-30	7.32655e-29
ENSG00000169903.7	TM4SF4	protein_coding	662.327	1.55957	0.136375	11.4359	2.76799e-30	9.14443e-29
ENSG00000019505.8	SYT13	protein_coding	20304.1	1.55898	0.0486785	32.0261	4.7259e-225	4.12798e-222
ENSG00000171700.14	RGS19	protein_coding	71.1151	1.55781	0.387361	4.02159	5.78076e-05	0.000322273
ENSG00000121905.10	HPCA	protein_coding	6144.47	1.55747	0.0655713	23.7523	1.03935e-124	2.83704e-122
ENSG00000176533.13	GNG7	protein_coding	404.315	1.55675	0.165729	9.39335	5.81234e-21	1.2769e-19
ENSG00000166589.13	CDH16	protein_coding	845.154	1.55632	0.123298	12.6223	1.59017e-36	6.72955e-35
ENSG00000099250.18	NRP1	protein_coding	491.002	1.5542	0.16131	9.63489	5.69506e-22	1.3202e-20
ENSG00000070193.5	FGF10	protein_coding	220.343	1.55098	0.225065	6.89126	5.52994e-12	6.76511e-11
ENSG00000147465.12	STAR	protein_coding	38.807	1.5447	0.517354	2.98576	0.00282874	0.0108011
ENSG00000170271.11	FAXDC2	protein_coding	426.203	1.54389	0.17677	8.73388	2.46078e-18	4.63642e-17
ENSG00000198865.10	CCDC152	protein_coding	34.381	1.5427	0.605792	2.54658	0.0108784	0.0350992
ENSG00000116852.14	KIF21B	protein_coding	1375.25	1.54179	0.0969952	15.8955	6.80517e-57	5.44339e-55
ENSG00000124749.17	COL21A1	protein_coding	28.7172	1.54129	0.608471	2.53305	0.0113075	0.0363174
ENSG00000171617.14	ENC1	protein_coding	567.134	1.53878	0.141506	10.8743	1.52846e-27	4.59107e-26
ENSG00000101638.14	ST8SIA5	protein_coding	3399.37	1.53658	0.0800269	19.2008	3.64425e-82	5.34091e-80
ENSG00000150594.7	ADRA2A	protein_coding	1790.54	1.53277	0.0883782	17.3433	2.21539e-67	2.34842e-65
ENSG00000249948.6	GBA3	polymorphic_pseudogene	68.4013	1.53089	0.406783	3.7634	0.00016762	0.000854814
ENSG00000145321.13	GC	protein_coding	23801.4	1.52922	0.0497785	30.7205	3.02707e-207	2.2034e-204
ENSG00000101665.9	SMAD7	protein_coding	279.657	1.52293	0.198482	7.67288	1.68178e-14	2.47141e-13
ENSG00000112175.8	BMP5	protein_coding	1611.51	1.51799	0.0898741	16.8902	5.30974e-64	5.15328e-62
ENSG00000198483.13	ANKRD35	protein_coding	39.3182	1.51775	0.524565	2.89335	0.00381151	0.0140856
ENSG00000004399.13	PLXND1	protein_coding	4622.38	1.5075	0.0662513	22.7543	1.30198e-114	3.12432e-112
ENSG00000106236.4	NPTX2	protein_coding	25398.8	1.50647	0.0502041	30.007	7.96158e-198	5.2684e-195
ENSG00000153707.17	PTPRD	protein_coding	1453.86	1.50553	0.258162	5.83172	5.48595e-09	5.14148e-08
ENSG00000183049.13	CAMK1D	protein_coding	102.398	1.50545	0.331443	4.5421	5.56973e-06	3.61552e-05
ENSG00000182366.10	FAM87A	lncRNA	407.998	1.50061	0.165402	9.07253	1.16286e-19	2.38435e-18
ENSG00000146013.11	GFRA3	protein_coding	178.306	1.50039	0.244282	6.14203	8.14739e-10	8.36065e-09
ENSG00000168389.18	MFSD2A	protein_coding	230.593	1.49965	0.257273	5.82902	5.57529e-09	5.21403e-08
ENSG00000100321.15	SYNGR1	protein_coding	2588.47	1.49676	0.0921632	16.2403	2.61531e-59	2.25733e-57
ENSG00000178026.13	LRRC75B	protein_coding	180.278	1.49542	0.245428	6.0931	1.10745e-09	1.11599e-08
ENSG00000106123.12	EPHB6	protein_coding	36.1608	1.49384	0.564825	2.64479	0.00817423	0.0274237
ENSG00000139318.8	DUSP6	protein_coding	578.531	1.49324	0.147717	10.1088	5.05048e-24	1.29903e-22
ENSG00000257803.2	AC010200.1	processed_pseudogene	217.029	1.49297	0.234427	6.36857	1.90798e-10	2.0626e-09
ENSG00000178233.18	TMEM151B	protein_coding	1958	1.49203	0.0842236	17.715	3.20978e-70	3.70857e-68
ENSG00000134962.7	KLB	protein_coding	126.288	1.4919	0.286748	5.20283	1.96282e-07	1.54904e-06
ENSG00000144834.14	TAGLN3	protein_coding	2153.33	1.48921	0.0847144	17.5792	3.55389e-69	4.00033e-67
ENSG00000181444.13	ZNF467	protein_coding	32.6687	1.487	0.612219	2.42888	0.0151457	0.0467936
ENSG00000172350.10	ABCG4	protein_coding	46.4786	1.48684	0.467961	3.17726	0.00148671	0.00612438
ENSG00000235531.11	MSC-AS1	lncRNA	662.841	1.48373	0.130056	11.4084	3.79558e-30	1.24638e-28
ENSG00000167994.13	RAB3IL1	protein_coding	671.837	1.48283	0.133912	11.0732	1.69276e-28	5.27316e-27
ENSG00000152969.20	JAKMIP1	protein_coding	695.151	1.48185	0.134398	11.0258	2.86805e-28	8.79628e-27
ENSG00000185532.20	PRKG1	protein_coding	81.5294	1.47953	0.404152	3.66081	0.000251414	0.00123346
ENSG00000186479.5	RGS7BP	protein_coding	383.151	1.47664	0.179088	8.24535	1.64682e-16	2.77268e-15
ENSG00000135917.16	SLC19A3	protein_coding	33.6885	1.47395	0.593513	2.48343	0.0130123	0.0410324
ENSG00000140931.20	CMTM3	protein_coding	399.537	1.47268	0.198603	7.41521	1.21428e-13	1.68465e-12
ENSG00000165462.5	PHOX2A	protein_coding	28.4389	1.47146	0.612917	2.40075	0.0163616	0.0499983
ENSG00000161714.12	PLCD3	protein_coding	1097.2	1.47101	0.12427	11.8372	2.50705e-32	8.9309e-31
ENSG00000149654.11	CDH22	protein_coding	5026.96	1.46975	0.061884	23.7501	1.09486e-124	2.95165e-122
ENSG00000136404.16	TM6SF1	protein_coding	121.526	1.46873	0.295331	4.97316	6.58693e-07	4.85123e-06
ENSG00000198133.8	TMEM229B	protein_coding	114.553	1.46561	0.326784	4.48496	7.29265e-06	4.65098e-05
ENSG00000136531.18	SCN2A	protein_coding	93.389	1.46301	0.335375	4.3623	1.28703e-05	7.94372e-05
ENSG00000164330.17	EBF1	protein_coding	1362.15	1.46225	0.0965544	15.1444	8.25656e-52	5.79738e-50
ENSG00000261578.1	AP003119.3	lncRNA	255.981	1.46049	0.20458	7.13897	9.40299e-13	1.22441e-11
ENSG00000136750.13	GAD2	protein_coding	5005.35	1.45818	0.0679612	21.4561	4.00161e-102	7.94392e-100
ENSG00000226711.7	FAM66C	lncRNA	275.598	1.45529	0.225942	6.44098	1.18702e-10	1.30519e-09
ENSG00000110237.5	ARHGEF17	protein_coding	631.998	1.45276	0.151827	9.56854	1.0843e-21	2.48979e-20
ENSG00000166250.12	CLMP	protein_coding	3285.23	1.45024	0.0715805	20.2603	2.88096e-91	4.80241e-89
ENSG00000112379.9	ARFGEF3	protein_coding	10375.2	1.44968	0.0580713	24.9638	1.51153e-137	4.71534e-135
ENSG00000186907.8	RTN4RL2	protein_coding	2164.77	1.44808	0.0886264	16.3391	5.19915e-60	4.59651e-58
ENSG00000198216.12	CACNA1E	protein_coding	855.855	1.44653	0.43722	3.30848	0.000938046	0.00404505
ENSG00000100095.19	SEZ6L	protein_coding	33315.1	1.44352	0.0491869	29.3476	2.56365e-189	1.47322e-186
ENSG00000287633.1	AL161640.3	lncRNA	30.7539	1.4375	0.56911	2.52587	0.0115414	0.036976
ENSG00000163497.3	FEV	protein_coding	109.699	1.43615	0.315741	4.54852	5.40256e-06	3.51432e-05
ENSG00000189350.12	TOGARAM2	protein_coding	171.179	1.43538	0.320955	4.47222	7.74114e-06	4.9212e-05
ENSG00000153253.19	SCN3A	protein_coding	1667.24	1.43464	0.0878017	16.3396	5.16255e-60	4.58271e-58
ENSG00000260802.1	SERTM2	protein_coding	114.697	1.43415	0.299416	4.78981	1.66936e-06	1.16503e-05
ENSG00000107957.16	SH3PXD2A	protein_coding	4645.07	1.42958	0.0640307	22.3265	2.04345e-110	4.50737e-108
ENSG00000188582.10	PAQR9	protein_coding	197.884	1.42777	0.239037	5.973	2.32927e-09	2.28091e-08
ENSG00000108551.5	RASD1	protein_coding	846.106	1.42774	0.124024	11.5119	1.14972e-30	3.85069e-29
ENSG00000141753.7	IGFBP4	protein_coding	339.963	1.42013	0.185144	7.67036	1.71513e-14	2.51872e-13
ENSG00000154217.15	PITPNC1	protein_coding	890.037	1.4172	0.145554	9.73664	2.104e-22	4.9724e-21
ENSG00000145147.20	SLIT2	protein_coding	435.423	1.41506	0.170227	8.31279	9.34777e-17	1.60226e-15
ENSG00000159708.18	LRRC36	protein_coding	104.053	1.41483	0.315508	4.4843	7.3154e-06	4.66413e-05
ENSG00000221866.9	PLXNA4	protein_coding	915.508	1.41314	0.118848	11.8903	1.32908e-32	4.79723e-31
ENSG00000141434.12	MEP1B	protein_coding	35.6847	1.41281	0.538548	2.62337	0.00870654	0.0289857
ENSG00000136167.15	LCP1	protein_coding	179.327	1.412	0.240619	5.8682	4.40564e-09	4.18833e-08
ENSG00000165899.11	OTOGL	protein_coding	78.7331	1.41148	0.360015	3.92061	8.83258e-05	0.000474016
ENSG00000261594.4	TPBGL	protein_coding	153.333	1.41101	0.260446	5.41767	6.03803e-08	5.07515e-07
ENSG00000248810.2	LINC02432	lncRNA	668.03	1.41024	0.149722	9.41909	4.55033e-21	1.00572e-19
ENSG00000111145.8	ELK3	protein_coding	451.133	1.40786	0.159655	8.81816	1.16359e-18	2.24662e-17
ENSG00000117586.11	TNFSF4	protein_coding	248.736	1.40728	0.205401	6.85138	7.31432e-12	8.86856e-11
ENSG00000154545.16	MAGED4	protein_coding	494.149	1.40394	0.460297	3.05008	0.0022878	0.00897117
ENSG00000260231.2	KDM7A-DT	lncRNA	2110.62	1.40393	0.0806849	17.4002	8.22059e-68	8.84301e-66
ENSG00000171303.7	KCNK3	protein_coding	77.4043	1.40221	0.389485	3.60016	0.000318016	0.00152727
ENSG00000015413.9	DPEP1	protein_coding	1344.45	1.40135	0.0960977	14.5825	3.62929e-48	2.27738e-46
ENSG00000206557.6	TRIM71	protein_coding	52.6085	1.40029	0.461046	3.03719	0.00238793	0.00932665
ENSG00000181649.8	PHLDA2	protein_coding	45.7825	1.39924	0.474205	2.95072	0.00317037	0.0119778
ENSG00000117598.13	PLPPR5	protein_coding	1918.16	1.39431	0.0865312	16.1133	2.05673e-58	1.73409e-56
ENSG00000215218.4	UBE2QL1	protein_coding	1301.64	1.39344	0.0999666	13.939	3.66997e-44	2.02377e-42
ENSG00000149926.13	TLCD3B	protein_coding	1004.97	1.39337	0.113758	12.2485	1.71149e-34	6.62655e-33
ENSG00000139445.18	FOXN4	protein_coding	181.516	1.39231	0.250218	5.56439	2.63071e-08	2.29237e-07
ENSG00000157654.19	PALM2AKAP2	protein_coding	1396.92	1.39125	0.253622	5.48551	4.12277e-08	3.5195e-07
ENSG00000107105.15	ELAVL2	protein_coding	5285.89	1.3897	0.0621607	22.3566	1.04191e-110	2.34559e-108
ENSG00000224939.1	LINC00184	lncRNA	37.1548	1.38955	0.545169	2.54885	0.010808	0.0349082
ENSG00000113805.8	CNTN3	protein_coding	196.557	1.38812	0.250193	5.54818	2.88652e-08	2.50031e-07
ENSG00000126562.17	WNK4	protein_coding	2107.8	1.3857	0.0820482	16.8889	5.42974e-64	5.24643e-62
ENSG00000006283.18	CACNA1G	protein_coding	61.1438	1.38394	0.43007	3.21795	0.0012911	0.00540834
ENSG00000111266.9	DUSP16	protein_coding	1834.16	1.3838	0.0857464	16.1382	1.37387e-58	1.16284e-56
ENSG00000105409.19	ATP1A3	protein_coding	5691.15	1.38354	0.0636896	21.7232	1.23942e-104	2.48304e-102
ENSG00000130775.16	THEMIS2	protein_coding	159.341	1.37967	0.270992	5.09118	3.55845e-07	2.7227e-06
ENSG00000241163.8	LINC00877	lncRNA	142.85	1.3795	0.273716	5.03989	4.65801e-07	3.49709e-06
ENSG00000203497.2	PDCD4-AS1	lncRNA	224.409	1.37682	0.218899	6.28976	3.17953e-10	3.3803e-09
ENSG00000123901.9	GPR83	protein_coding	74.8653	1.37282	0.379614	3.61636	0.00029877	0.00144119
ENSG00000144644.14	GADL1	protein_coding	49.518	1.37015	0.451366	3.03556	0.00240092	0.00935895
ENSG00000183287.14	CCBE1	protein_coding	167.503	1.36926	0.26816	5.10611	3.28864e-07	2.52777e-06
ENSG00000100077.15	GRK3	protein_coding	4286.15	1.36607	0.0703664	19.4136	5.92309e-84	8.85907e-82
ENSG00000236824.2	BCYRN1	scRNA	1264.17	1.36557	0.113433	12.0385	2.22871e-33	8.30519e-32
ENSG00000287435.1	AC069404.1	lncRNA	51.2163	1.36298	0.450033	3.02861	0.0024568	0.00956653
ENSG00000141668.10	CBLN2	protein_coding	4828.28	1.36278	0.0674548	20.2029	9.23192e-91	1.50446e-88
ENSG00000239542.3	RN7SL399P	misc_RNA	33.5564	1.36152	0.557992	2.44003	0.0146859	0.045573
ENSG00000047662.5	FAM184B	protein_coding	55.568	1.35582	0.432833	3.13243	0.00173366	0.00702633
ENSG00000143921.9	ABCG8	protein_coding	43.007	1.35477	0.482184	2.80965	0.00495959	0.0177255
ENSG00000166780.11	BMERB1	protein_coding	1235.95	1.35035	0.102636	13.1567	1.55776e-39	7.34702e-38
ENSG00000013297.12	CLDN11	protein_coding	105.714	1.34944	0.326906	4.12793	3.66048e-05	0.00020969
ENSG00000105643.10	ARRDC2	protein_coding	252.197	1.34705	0.209434	6.43185	1.26063e-10	1.38264e-09
ENSG00000164100.9	NDST3	protein_coding	83.6666	1.34451	0.358022	3.75537	0.000173085	0.000879604
ENSG00000154330.13	PGM5	protein_coding	1864.65	1.34367	0.114729	11.7117	1.11076e-31	3.85622e-30
ENSG00000174469.23	CNTNAP2	protein_coding	3693.99	1.33984	0.0810805	16.5248	2.43402e-61	2.24269e-59
ENSG00000129214.15	SHBG	protein_coding	44.9195	1.33895	0.493928	2.71082	0.00671172	0.0230882
ENSG00000227766.1	AL671277.1	unprocessed_pseudogene	95.3094	1.33808	0.367843	3.63763	0.000275155	0.00133791
ENSG00000139973.16	SYT16	protein_coding	243.986	1.33646	0.209969	6.36505	1.95226e-10	2.10943e-09
ENSG00000112531.17	QKI	protein_coding	2253.32	1.33508	0.0814129	16.3989	1.94797e-60	1.73624e-58
ENSG00000164236.12	ANKRD33B	protein_coding	81.5301	1.32902	0.397225	3.34576	0.000820561	0.0035909
ENSG00000165895.19	ARHGAP42	protein_coding	45.0445	1.32816	0.477018	2.78429	0.00536453	0.0189955
ENSG00000135916.16	ITM2C	protein_coding	5414.35	1.32787	0.0631879	21.0146	4.81988e-98	8.69848e-96
ENSG00000198947.16	DMD	protein_coding	377.812	1.32774	0.180585	7.35241	1.94659e-13	2.66172e-12
ENSG00000116584.20	ARHGEF2	protein_coding	931.577	1.32696	0.123077	10.7816	4.20542e-27	1.23085e-25
ENSG00000158445.10	KCNB1	protein_coding	1116.21	1.32618	0.121602	10.9059	1.07986e-27	3.25255e-26
ENSG00000128594.8	LRRC4	protein_coding	235.754	1.32586	0.213317	6.21545	5.11788e-10	5.33967e-09
ENSG00000160469.17	BRSK1	protein_coding	1238.41	1.32561	0.129058	10.2715	9.4769e-25	2.49635e-23
ENSG00000181690.8	PLAG1	protein_coding	72.3922	1.32321	0.484457	2.73133	0.00630798	0.0218716
ENSG00000171444.18	MCC	protein_coding	2404.84	1.32261	0.0827017	15.9926	1.43971e-57	1.18637e-55
ENSG00000196104.11	SPOCK3	protein_coding	136.063	1.3203	0.278758	4.73638	2.17568e-06	1.49076e-05
ENSG00000153071.15	DAB2	protein_coding	35.0002	1.31931	0.541826	2.43492	0.0148949	0.0461493
ENSG00000225359.1	AL358393.1	lncRNA	53.0012	1.31688	0.441019	2.98599	0.00282665	0.0107949
ENSG00000100505.13	TRIM9	protein_coding	1862.87	1.31576	0.091587	14.3662	8.43126e-47	5.01671e-45
ENSG00000189221.10	MAOA	protein_coding	576.363	1.31534	0.145388	9.04708	1.46844e-19	2.98013e-18
ENSG00000268592.3	RAET1E-AS1	lncRNA	55.6241	1.31531	0.465657	2.82462	0.00473365	0.0169986
ENSG00000184005.11	ST6GALNAC3	protein_coding	360.042	1.31528	0.17536	7.50046	6.3594e-14	8.98254e-13
ENSG00000101115.13	SALL4	protein_coding	155.986	1.31527	0.258775	5.08267	3.72169e-07	2.83964e-06
ENSG00000136002.20	ARHGEF4	protein_coding	386.868	1.31493	0.183702	7.15795	8.1892e-13	1.07211e-11
ENSG00000181625.17	SLX1B	protein_coding	201.496	1.3142	0.280598	4.68356	2.81932e-06	1.90664e-05
ENSG00000104044.16	OCA2	protein_coding	1581.77	1.31363	0.0908278	14.4629	2.0797e-47	1.28289e-45
ENSG00000056487.16	PHF21B	protein_coding	142.779	1.31298	0.278793	4.70953	2.48293e-06	1.6912e-05
ENSG00000113196.3	HAND1	protein_coding	76.468	1.31292	0.391723	3.35166	0.00080328	0.00352092
ENSG00000249853.7	HS3ST5	protein_coding	664.226	1.31284	0.159399	8.23618	1.77791e-16	2.9796e-15
ENSG00000169122.11	FAM110B	protein_coding	1262.35	1.30972	0.107265	12.2101	2.74435e-34	1.05508e-32
ENSG00000170743.17	SYT9	protein_coding	417.163	1.30903	0.160524	8.15472	3.49985e-16	5.76802e-15
ENSG00000182175.14	RGMA	protein_coding	691.764	1.30833	0.130599	10.0179	1.27124e-23	3.19081e-22
ENSG00000158816.15	VWA5B1	protein_coding	85.4634	1.30668	0.349293	3.74092	0.000183347	0.000925508
ENSG00000163513.19	TGFBR2	protein_coding	187.115	1.30663	0.242457	5.3891	7.08113e-08	5.91322e-07
ENSG00000130475.14	FCHO1	protein_coding	497.57	1.30204	0.154483	8.42834	3.50602e-17	6.23461e-16
ENSG00000189337.17	KAZN	protein_coding	1402.14	1.30187	0.0965347	13.4861	1.88931e-41	9.66202e-40
ENSG00000197747.9	S100A10	protein_coding	1718.78	1.30135	0.0880954	14.772	2.22004e-49	1.43854e-47
ENSG00000152137.8	HSPB8	protein_coding	164.584	1.29982	0.261396	4.97259	6.60645e-07	4.86396e-06
ENSG00000125848.10	FLRT3	protein_coding	150.897	1.29863	0.275211	4.71868	2.37384e-06	1.61941e-05
ENSG00000020181.18	ADGRA2	protein_coding	467.073	1.29766	0.1547	8.3882	4.93633e-17	8.67912e-16
ENSG00000204851.7	PNMA8B	protein_coding	81.7102	1.29646	0.362138	3.58003	0.000343552	0.00163481
ENSG00000187554.14	TLR5	protein_coding	159.739	1.29609	0.256143	5.06003	4.192e-07	3.17519e-06
ENSG00000159784.18	FAM131B	protein_coding	246.79	1.29497	0.223981	5.78162	7.39855e-09	6.84006e-08
ENSG00000280893.1	AC009133.6	protein_coding	153.645	1.29384	0.311047	4.15962	3.18775e-05	0.000184644
ENSG00000101098.13	RIMS4	protein_coding	1215.33	1.29365	0.102405	12.6327	1.39451e-36	5.91299e-35
ENSG00000180447.7	GAS1	protein_coding	59.5473	1.2922	0.428065	3.01869	0.00253869	0.00984679
ENSG00000090530.10	P3H2	protein_coding	241.395	1.28829	0.219814	5.86082	4.60596e-09	4.36926e-08
ENSG00000253368.4	TRNP1	protein_coding	11841.7	1.28336	0.0511388	25.0956	5.55565e-139	1.83816e-136
ENSG00000107562.16	CXCL12	protein_coding	6671.72	1.28074	0.0584312	21.9188	1.72031e-106	3.544e-104
ENSG00000078114.19	NEBL	protein_coding	4594.57	1.28012	0.0673079	19.0188	1.19074e-80	1.63536e-78
ENSG00000154485.5	MMP21	protein_coding	46.0078	1.27638	0.500913	2.54811	0.0108307	0.0349713
ENSG00000069188.17	SDK2	protein_coding	1737.46	1.27351	0.0895434	14.2222	6.66829e-46	3.9039e-44
ENSG00000180660.8	MAB21L1	protein_coding	180.661	1.27269	0.246743	5.15795	2.4967e-07	1.94161e-06
ENSG00000171476.22	HOPX	protein_coding	1028.65	1.27249	0.12282	10.3606	3.7454e-25	1.00725e-23
ENSG00000115738.10	ID2	protein_coding	3022.54	1.27108	0.0735337	17.2856	6.03667e-67	6.27728e-65
ENSG00000148468.17	FAM171A1	protein_coding	1768.89	1.26583	0.0907522	13.9482	3.22812e-44	1.78462e-42
ENSG00000162946.23	DISC1	protein_coding	69.6873	1.26576	0.390341	3.24269	0.00118408	0.00500131
ENSG00000141431.12	ASXL3	protein_coding	515.289	1.26446	0.204223	6.19159	5.95598e-10	6.17866e-09
ENSG00000152495.11	CAMK4	protein_coding	1847.8	1.26427	0.0889869	14.2073	8.25143e-46	4.81209e-44
ENSG00000156564.9	LRFN2	protein_coding	1365.51	1.26423	0.0985475	12.8286	1.1338e-37	5.00178e-36
ENSG00000171310.11	CHST11	protein_coding	1903.9	1.26214	0.100899	12.5089	6.67058e-36	2.74323e-34
ENSG00000139174.12	PRICKLE1	protein_coding	683.242	1.2621	0.141792	8.90107	5.53122e-19	1.08134e-17
ENSG00000183230.17	CTNNA3	protein_coding	232.243	1.26157	0.272876	4.62325	3.77777e-06	2.51147e-05
ENSG00000112164.6	GLP1R	protein_coding	42.7966	1.26093	0.499449	2.52465	0.0115814	0.0370771
ENSG00000110318.15	CEP126	protein_coding	1338.52	1.26061	0.103354	12.197	3.2234e-34	1.23274e-32
ENSG00000213760.10	ATP6V1G2	protein_coding	305.907	1.25956	0.194706	6.46906	9.86112e-11	1.09253e-09
ENSG00000069535.14	MAOB	protein_coding	751.82	1.25856	0.126407	9.95644	2.36386e-23	5.81957e-22
ENSG00000196361.10	ELAVL3	protein_coding	2987.84	1.25732	0.0943387	13.3277	1.59808e-40	7.807e-39
ENSG00000139874.6	SSTR1	protein_coding	16831.7	1.2561	0.0479305	26.2067	2.23155e-151	8.5492e-149
ENSG00000213626.13	LBH	protein_coding	3455.5	1.25513	0.0707589	17.7381	2.13027e-70	2.48764e-68
ENSG00000187122.17	SLIT1	protein_coding	599.127	1.25037	0.148942	8.39499	4.65924e-17	8.21177e-16
ENSG00000227825.4	SLC9A7P1	transcribed_processed_pseudogene	55.0247	1.24802	0.452928	2.75545	0.00586111	0.0204881
ENSG00000125872.8	LRRN4	protein_coding	60.1042	1.24659	0.413794	3.01258	0.0025904	0.0100206
ENSG00000162630.6	B3GALT2	protein_coding	799.474	1.24621	0.123382	10.1004	5.50171e-24	1.4068e-22
ENSG00000076706.17	MCAM	protein_coding	84.4093	1.24239	0.359404	3.4568	0.000546629	0.00249045
ENSG00000168843.14	FSTL5	protein_coding	1382.13	1.24235	0.0967591	12.8397	9.8284e-38	4.34459e-36
ENSG00000139354.11	GAS2L3	protein_coding	26295.8	1.23969	0.0527601	23.4968	4.39397e-122	1.17014e-119
ENSG00000140479.17	PCSK6	protein_coding	749.53	1.23909	0.150179	8.25075	1.57406e-16	2.65426e-15
ENSG00000120875.9	DUSP4	protein_coding	4380.43	1.23776	0.0671376	18.4362	6.73148e-76	8.54624e-74
ENSG00000175928.6	LRRN1	protein_coding	2115.95	1.23719	0.0860184	14.3828	6.63171e-47	3.97848e-45
ENSG00000158321.18	AUTS2	protein_coding	3115.6	1.23662	0.0703957	17.5667	4.43164e-69	4.96275e-67
ENSG00000168209.5	DDIT4	protein_coding	341.633	1.23648	0.175998	7.02553	2.13261e-12	2.70127e-11
ENSG00000113070.8	HBEGF	protein_coding	195.521	1.23623	0.244284	5.06064	4.17856e-07	3.16813e-06
ENSG00000145642.12	SHISAL2B	protein_coding	375.975	1.2343	0.171217	7.20896	5.63813e-13	7.47995e-12
ENSG00000156466.10	GDF6	protein_coding	39.0758	1.23267	0.502572	2.45272	0.0141779	0.0442227
ENSG00000272540.1	AL662797.1	lncRNA	111.169	1.23234	0.403842	3.05154	0.00227669	0.00893529
ENSG00000090975.12	PITPNM2	protein_coding	3057.97	1.23233	0.0833168	14.7909	1.67802e-49	1.09056e-47
ENSG00000196668.4	LINC00173	lncRNA	53.7731	1.23068	0.448973	2.74109	0.0061235	0.0212996
ENSG00000249992.2	TMEM158	protein_coding	729.669	1.2302	0.129621	9.49072	2.29447e-21	5.16008e-20
ENSG00000151892.14	GFRA1	protein_coding	595.22	1.22927	0.139237	8.82865	1.05951e-18	2.05111e-17
ENSG00000198933.9	TBKBP1	protein_coding	1175.19	1.22432	0.11462	10.6815	1.24187e-26	3.57295e-25
ENSG00000162746.14	FCRLB	protein_coding	59.2653	1.21941	0.415056	2.93795	0.00330392	0.0124179
ENSG00000112182.15	BACH2	protein_coding	740.604	1.21933	0.158106	7.71214	1.23724e-14	1.83669e-13
ENSG00000144712.12	CAND2	protein_coding	970.006	1.21922	0.123981	9.83393	8.04148e-23	1.93181e-21
ENSG00000006459.11	KDM7A	protein_coding	5982.31	1.21916	0.0747265	16.315	7.72692e-60	6.77642e-58
ENSG00000176399.4	DMRTA1	protein_coding	281.203	1.21837	0.198421	6.14032	8.23558e-10	8.44718e-09
ENSG00000144583.5	MARCHF4	protein_coding	719.892	1.21692	0.124963	9.73824	2.071e-22	4.89972e-21
ENSG00000120820.12	GLT8D2	protein_coding	229.893	1.21688	0.212575	5.72447	1.03758e-08	9.42894e-08
ENSG00000225889.9	AC012368.1	lncRNA	60.3427	1.21614	0.406328	2.99299	0.0027626	0.0105855
ENSG00000173805.16	HAP1	protein_coding	5261.96	1.21535	0.0636401	19.0972	2.66505e-81	3.73055e-79
ENSG00000133687.16	TMTC1	protein_coding	24897.5	1.21367	0.0474131	25.5978	1.61354e-144	5.59283e-142
ENSG00000117971.12	CHRNB4	protein_coding	687.796	1.2135	0.158901	7.63684	2.22609e-14	3.24941e-13
ENSG00000287038.1	AL162388.2	lncRNA	882.081	1.21317	0.115449	10.5083	7.91401e-26	2.19035e-24
ENSG00000005249.13	PRKAR2B	protein_coding	2064.73	1.21115	0.0838719	14.4405	2.87649e-47	1.76941e-45
ENSG00000110148.10	CCKBR	protein_coding	123.684	1.21107	0.296669	4.08222	4.46075e-05	0.000252749
ENSG00000164756.12	SLC30A8	protein_coding	8271.36	1.21095	0.0652619	18.5553	7.39359e-77	9.49729e-75
ENSG00000168461.13	RAB31	protein_coding	52.642	1.20613	0.454285	2.65501	0.0079306	0.0267295
ENSG00000166033.13	HTRA1	protein_coding	387.734	1.20524	0.181815	6.62893	3.3813e-11	3.90674e-10
ENSG00000141314.13	RHBDL3	protein_coding	1209.84	1.20521	0.101265	11.9015	1.16174e-32	4.2071e-31
ENSG00000023902.14	PLEKHO1	protein_coding	3742.29	1.20392	0.0676252	17.8028	6.72549e-71	7.98176e-69
ENSG00000028277.21	POU2F2	protein_coding	394.519	1.20386	0.173966	6.92011	4.51287e-12	5.56137e-11
ENSG00000170525.21	PFKFB3	protein_coding	2063.27	1.20314	0.0872102	13.7958	2.70084e-43	1.45267e-41
ENSG00000259207.9	ITGB3	protein_coding	88.9117	1.20271	0.353531	3.40198	0.000669004	0.00298753
ENSG00000274750.2	H3C6	protein_coding	175.342	1.202	0.241794	4.97118	6.65467e-07	4.89781e-06
ENSG00000253301.6	LINC01606	lncRNA	1899.25	1.20015	0.107058	11.2103	3.62976e-29	1.15376e-27
ENSG00000138166.6	DUSP5	protein_coding	2128.16	1.19825	0.0799297	14.9913	8.36754e-51	5.65703e-49
ENSG00000165424.7	ZCCHC24	protein_coding	192.787	1.19544	0.242941	4.92069	8.62394e-07	6.25651e-06
ENSG00000110002.16	VWA5A	protein_coding	2207.63	1.19282	0.0885062	13.4773	2.12811e-41	1.08325e-39
ENSG00000256802.2	AC022613.1	lncRNA	58.9987	1.19263	0.449191	2.65507	0.00792908	0.0267285
ENSG00000051128.19	HOMER3	protein_coding	272.877	1.19124	0.196433	6.06436	1.32481e-09	1.3222e-08
ENSG00000158286.13	RNF207	protein_coding	540.489	1.18895	0.408237	2.9124	0.00358658	0.0133698
ENSG00000117525.14	F3	protein_coding	480.251	1.18681	0.164095	7.23248	4.74265e-13	6.30726e-12
ENSG00000260337.4	AC091544.4	lncRNA	135.173	1.1868	0.327149	3.62772	0.000285938	0.00138418
ENSG00000143786.8	CNIH3	protein_coding	57.357	1.18671	0.449911	2.63766	0.00834808	0.027934
ENSG00000141837.21	CACNA1A	protein_coding	7957.02	1.18071	0.0677241	17.4341	4.54852e-68	4.94159e-66
ENSG00000273328.5	AC099329.2	lncRNA	67.5633	1.18049	0.424489	2.78097	0.00541973	0.0191568
ENSG00000040731.10	CDH10	protein_coding	257.531	1.17983	0.220509	5.35046	8.7733e-08	7.24046e-07
ENSG00000163947.12	ARHGEF3	protein_coding	1863.46	1.17715	0.0842297	13.9755	2.20031e-44	1.22885e-42
ENSG00000149150.9	SLC43A1	protein_coding	1535.45	1.17695	0.094819	12.4126	2.23243e-35	8.97782e-34
ENSG00000075035.10	WSCD2	protein_coding	318.53	1.17683	0.206043	5.71158	1.11929e-08	1.01461e-07
ENSG00000172575.12	RASGRP1	protein_coding	1097.84	1.17459	0.107407	10.9358	7.76871e-28	2.34966e-26
ENSG00000204666.3	AC010624.1	lncRNA	151.382	1.17383	0.262758	4.46734	7.91997e-06	5.02611e-05
ENSG00000108950.12	FAM20A	protein_coding	66.7163	1.17359	0.399304	2.93909	0.00329182	0.0123745
ENSG00000134193.15	REG4	protein_coding	86.1524	1.17207	0.350274	3.34614	0.000819436	0.0035884
ENSG00000145248.7	SLC10A4	protein_coding	213.434	1.16967	0.220582	5.30266	1.14126e-07	9.26798e-07
ENSG00000169499.15	PLEKHA2	protein_coding	419.869	1.16956	0.172695	6.77239	1.26674e-11	1.51488e-10
ENSG00000125816.5	NKX2-4	protein_coding	285.298	1.1683	0.191268	6.10818	1.00774e-09	1.02163e-08
ENSG00000179241.13	LDLRAD3	protein_coding	2739.74	1.16531	0.082345	14.1516	1.82503e-45	1.04877e-43
ENSG00000117245.12	KIF17	protein_coding	126.591	1.16512	0.300804	3.87334	0.000107354	0.000568315
ENSG00000111981.5	ULBP1	protein_coding	513.169	1.16487	0.158162	7.36502	1.77117e-13	2.43558e-12
ENSG00000107249.23	GLIS3	protein_coding	2057.17	1.16387	0.0815757	14.2673	3.49702e-46	2.0639e-44
ENSG00000165061.15	ZMAT4	protein_coding	99.1123	1.1629	0.347861	3.34299	0.000828806	0.0036219
ENSG00000181291.8	TMEM132E	protein_coding	60.1687	1.1627	0.456086	2.54929	0.0107941	0.0348686
ENSG00000253276.4	CCDC71L	protein_coding	252.302	1.16243	0.205122	5.66703	1.4529e-08	1.30242e-07
ENSG00000269155.2	AL009178.2	lncRNA	297.658	1.16214	0.189598	6.12946	8.81772e-10	9.01041e-09
ENSG00000162374.18	ELAVL4	protein_coding	2648.37	1.16134	0.0744245	15.6043	6.80886e-55	5.18066e-53
ENSG00000235023.1	AP001626.1	lncRNA	89.5907	1.16133	0.335978	3.45658	0.000547087	0.00249202
ENSG00000103154.9	NECAB2	protein_coding	921.924	1.16128	0.12311	9.43288	3.98997e-21	8.87261e-20
ENSG00000117069.15	ST6GALNAC5	protein_coding	10458.5	1.16118	0.0524575	22.1357	1.43408e-108	3.0702e-106
ENSG00000247765.2	AC068446.2	lncRNA	99.2668	1.16032	0.334528	3.46851	0.000523347	0.00239587
ENSG00000282164.3	PEG13	lncRNA	926.659	1.15958	0.113711	10.1975	2.03347e-24	5.31158e-23
ENSG00000007516.14	BAIAP3	protein_coding	544.351	1.15883	0.166949	6.94122	3.88728e-12	4.81762e-11
ENSG00000173705.9	SUSD5	protein_coding	63.819	1.15677	0.406506	2.84564	0.00443222	0.0160535
ENSG00000223749.11	MIR503HG	lncRNA	773.19	1.15667	0.124097	9.32071	1.15563e-20	2.47894e-19
ENSG00000114757.19	PEX5L	protein_coding	4615.32	1.15558	0.0646198	17.8828	1.60641e-71	1.91689e-69
ENSG00000141505.12	ASGR1	protein_coding	168.555	1.1547	0.253137	4.56156	5.0776e-06	3.31578e-05
ENSG00000250579.2	CTD-2297D10.2	lncRNA	110.12	1.15106	0.34686	3.31852	0.000904944	0.00392089
ENSG00000129159.9	KCNC1	protein_coding	2505.82	1.14985	0.0765972	15.0117	6.15897e-51	4.18983e-49
ENSG00000135333.14	EPHA7	protein_coding	538.451	1.14945	0.142275	8.07906	6.52691e-16	1.06364e-14
ENSG00000167191.12	GPRC5B	protein_coding	1022	1.1486	0.120347	9.54405	1.3736e-21	3.13103e-20
ENSG00000177875.5	CCDC184	protein_coding	208.029	1.14527	0.222557	5.14597	2.66143e-07	2.0653e-06
ENSG00000156140.10	ADAMTS3	protein_coding	56.1382	1.14501	0.429592	2.66534	0.00769101	0.0260063
ENSG00000270069.1	MIR222HG	lncRNA	49.3893	1.14475	0.468428	2.44381	0.0145333	0.0451638
ENSG00000150995.19	ITPR1	protein_coding	2650.44	1.14383	0.197913	5.77943	7.49522e-09	6.9265e-08
ENSG00000223551.1	TMSB4XP4	processed_pseudogene	59.2559	1.14357	0.421774	2.71133	0.00670147	0.0230566
ENSG00000106605.11	BLVRA	protein_coding	407.962	1.14344	0.16898	6.76667	1.31776e-11	1.57332e-10
ENSG00000265690.7	AC074143.1	protein_coding	219.059	1.14343	0.225119	5.07922	3.78979e-07	2.88751e-06
ENSG00000249896.2	LINC02495	transcribed_unprocessed_pseudogene	634.422	1.14265	0.133295	8.57237	1.01376e-17	1.84941e-16
ENSG00000286373.1	AC022387.2	lncRNA	59.0419	1.13991	0.414754	2.7484	0.0059887	0.020884
ENSG00000113319.13	RASGRF2	protein_coding	1911.78	1.13902	0.0833797	13.6606	1.74495e-42	9.22628e-41
ENSG00000106927.12	AMBP	protein_coding	417.175	1.1352	0.161353	7.0355	1.98549e-12	2.51931e-11
ENSG00000270112.4	AC090241.2	lncRNA	324.865	1.13506	0.181488	6.25418	3.99613e-10	4.20952e-09
ENSG00000182103.5	FAM181B	protein_coding	2805.75	1.13403	0.0789084	14.3715	7.81726e-47	4.67686e-45
ENSG00000163492.15	CCDC141	protein_coding	87.1867	1.13229	0.359669	3.14816	0.00164304	0.00669261
ENSG00000115461.5	IGFBP5	protein_coding	13904.9	1.12628	0.0515821	21.8348	1.08473e-105	2.21376e-103
ENSG00000077782.21	FGFR1	protein_coding	4108.37	1.12615	0.0683857	16.4676	6.27133e-61	5.70613e-59
ENSG00000185736.16	ADARB2	protein_coding	2668.62	1.12327	0.0936305	11.9968	3.69359e-33	1.35786e-31
ENSG00000155254.13	MARVELD1	protein_coding	1198.17	1.12089	0.101391	11.0551	2.07218e-28	6.43672e-27
ENSG00000187902.11	SHISA7	protein_coding	48.8796	1.11965	0.45575	2.45672	0.0140211	0.0438211
ENSG00000197696.10	NMB	protein_coding	295.408	1.11722	0.200223	5.57987	2.40704e-08	2.10756e-07
ENSG00000258881.6	AC007040.2	protein_coding	604.142	1.1127	0.134666	8.26267	1.42454e-16	2.41332e-15
ENSG00000135074.16	ADAM19	protein_coding	977.17	1.11124	0.114252	9.72623	2.3307e-22	5.48444e-21
ENSG00000277363.5	SRCIN1	protein_coding	3058	1.10848	0.078127	14.1882	1.08373e-45	6.27729e-44
ENSG00000127561.15	SYNGR3	protein_coding	181.352	1.10781	0.245612	4.5104	6.47057e-06	4.15949e-05
ENSG00000178401.16	DNAJC22	protein_coding	197.921	1.10767	0.258232	4.28944	1.79121e-05	0.000108351
ENSG00000109339.24	MAPK10	protein_coding	2960.83	1.10726	0.0819462	13.5121	1.32753e-41	6.8371e-40
ENSG00000137486.17	ARRB1	protein_coding	2616.95	1.10356	0.0756302	14.5915	3.18321e-48	2.00901e-46
ENSG00000175161.13	CADM2	protein_coding	2330.1	1.10352	0.084635	13.0385	7.3852e-39	3.39517e-37
ENSG00000166387.13	PPFIBP2	protein_coding	316.823	1.09771	0.203643	5.39037	7.03118e-08	5.876e-07
ENSG00000196924.18	FLNA	protein_coding	8188.68	1.09637	0.0672768	16.2964	1.04653e-59	9.14121e-58
ENSG00000238098.9	ABCA17P	transcribed_unitary_pseudogene	70.287	1.09629	0.386959	2.8331	0.00460986	0.016617
ENSG00000178445.10	GLDC	protein_coding	202.192	1.09541	0.23737	4.61477	3.93533e-06	2.60807e-05
ENSG00000172260.15	NEGR1	protein_coding	3220.89	1.09465	0.0697113	15.7026	1.45126e-55	1.11983e-53
ENSG00000177272.9	KCNA3	protein_coding	1105.95	1.09448	0.103428	10.582	3.61184e-26	1.01639e-24
ENSG00000168994.14	PXDC1	protein_coding	469.342	1.09081	0.152223	7.16583	7.73144e-13	1.01339e-11
ENSG00000164082.15	GRM2	protein_coding	2008.09	1.09067	0.0835821	13.049	6.43588e-39	2.97126e-37
ENSG00000137726.17	FXYD6	protein_coding	6381.17	1.09048	0.0631955	17.2557	1.01398e-66	1.04444e-64
ENSG00000183722.9	LHFPL6	protein_coding	1264.91	1.08952	0.101988	10.6829	1.22414e-26	3.5266e-25
ENSG00000237161.4	AC068446.1	processed_pseudogene	89.6121	1.08891	0.346098	3.14625	0.00165377	0.00673006
ENSG00000039560.14	RAI14	protein_coding	1930.49	1.08878	0.0830982	13.1024	3.19135e-39	1.48276e-37
ENSG00000270419.1	CAHM	lncRNA	70.9468	1.08583	0.412723	2.6309	0.00851595	0.0284069
ENSG00000143858.12	SYT2	protein_coding	1233.21	1.08547	0.101737	10.6694	1.41497e-26	4.06028e-25
ENSG00000165029.16	ABCA1	protein_coding	277.826	1.08531	0.199858	5.43042	5.62205e-08	4.73645e-07
ENSG00000228624.7	HDAC2-AS2	lncRNA	53.6888	1.08454	0.432136	2.50971	0.0120829	0.0385076
ENSG00000155849.15	ELMO1	protein_coding	61.858	1.08442	0.425144	2.55071	0.0107503	0.0347631
ENSG00000148123.15	PLPPR1	protein_coding	1014.98	1.08441	0.109986	9.85947	6.23809e-23	1.51021e-21
ENSG00000166341.8	DCHS1	protein_coding	13827.7	1.08412	0.0556923	19.4663	2.12118e-84	3.19449e-82
ENSG00000205336.13	ADGRG1	protein_coding	604.864	1.08346	0.150852	7.18227	6.85623e-13	9.03013e-12
ENSG00000108176.15	DNAJC12	protein_coding	2353.2	1.08189	0.0848376	12.7524	3.02125e-37	1.31163e-35
ENSG00000129353.15	SLC44A2	protein_coding	2363.99	1.08048	0.0794398	13.6013	3.93407e-42	2.05032e-40
ENSG00000205038.12	PKHD1L1	protein_coding	68.6497	1.07904	0.384017	2.80988	0.00495604	0.0177157
ENSG00000184304.16	PRKD1	protein_coding	2915.25	1.0787	0.0747938	14.4223	3.74526e-47	2.27814e-45
ENSG00000154146.13	NRGN	protein_coding	2188.07	1.07846	0.0826424	13.0497	6.38219e-39	2.95271e-37
ENSG00000260230.4	FRRS1L	protein_coding	996.06	1.078	0.107887	9.99198	1.65251e-23	4.11469e-22
ENSG00000279196.1	AC135048.4	TEC	52.2669	1.07687	0.445684	2.41623	0.0156823	0.0482398
ENSG00000149294.16	NCAM1	protein_coding	13523.9	1.07423	0.05321	20.1885	1.23561e-90	1.96949e-88
ENSG00000166450.13	PRTG	protein_coding	1883.92	1.07171	0.0897863	11.9362	7.66614e-33	2.79009e-31
ENSG00000177119.16	ANO6	protein_coding	15851.8	1.07138	0.0491374	21.8038	2.13664e-105	4.32017e-103
ENSG00000099984.11	GSTT2	polymorphic_pseudogene	139.951	1.07022	0.271978	3.93495	8.32123e-05	0.000449334
ENSG00000198797.7	BRINP2	protein_coding	209.137	1.06972	0.293826	3.64066	0.000271943	0.00132318
ENSG00000183779.7	ZNF703	protein_coding	2601.31	1.06885	0.0854296	12.5115	6.46007e-36	2.6667e-34
ENSG00000205978.6	NYNRIN	protein_coding	1357.35	1.06856	0.107445	9.94518	2.64701e-23	6.502e-22
ENSG00000112773.16	TENT5A	protein_coding	5877.82	1.06794	0.0587149	18.1886	6.3585e-74	7.84466e-72
ENSG00000170915.9	PAQR8	protein_coding	924.218	1.06734	0.111611	9.56305	1.14339e-21	2.61997e-20
ENSG00000174705.13	SH3PXD2B	protein_coding	5885.07	1.06729	0.0641031	16.6495	3.0508e-62	2.86006e-60
ENSG00000183196.10	CHST6	protein_coding	63.6587	1.06696	0.402788	2.64894	0.00807447	0.0271557
ENSG00000075429.9	CACNG5	protein_coding	5513.76	1.06323	0.074478	14.2757	3.10074e-46	1.83498e-44
ENSG00000259834.1	AL365361.1	lncRNA	811.397	1.05848	0.117902	8.9776	2.76728e-19	5.51359e-18
ENSG00000159208.16	CIART	protein_coding	70.7746	1.05808	0.381126	2.77619	0.00550005	0.0193905
ENSG00000132563.16	REEP2	protein_coding	3278.08	1.05522	0.0754102	13.9931	1.7174e-44	9.66571e-43
ENSG00000134072.11	CAMK1	protein_coding	912.462	1.05442	0.111892	9.42355	4.36077e-21	9.66763e-20
ENSG00000161642.18	ZNF385A	protein_coding	139.597	1.05424	0.283916	3.7132	0.000204655	0.0010236
ENSG00000108830.10	RND2	protein_coding	254.993	1.05254	0.21831	4.82131	1.42619e-06	1.00626e-05
ENSG00000106571.14	GLI3	protein_coding	363.229	1.05142	0.205009	5.12863	2.91853e-07	2.2568e-06
ENSG00000182580.3	EPHB3	protein_coding	249.958	1.04754	0.230995	4.53491	5.76281e-06	3.73309e-05
ENSG00000087250.9	MT3	protein_coding	92.698	1.04665	0.342901	3.05234	0.00227063	0.00891313
ENSG00000163637.13	PRICKLE2	protein_coding	261.488	1.04401	0.200475	5.20768	1.91219e-07	1.51018e-06
ENSG00000179520.11	SLC17A8	protein_coding	257.603	1.04365	0.205171	5.08674	3.64263e-07	2.78419e-06
ENSG00000158186.13	MRAS	protein_coding	266.397	1.04348	0.199794	5.22278	1.76254e-07	1.39704e-06
ENSG00000117114.20	ADGRL2	protein_coding	14320.2	1.0402	0.049891	20.8495	1.53889e-96	2.75448e-94
ENSG00000176771.17	NCKAP5	protein_coding	415.635	1.03984	0.16596	6.26558	3.71448e-10	3.92609e-09
ENSG00000050628.20	PTGER3	protein_coding	5210.2	1.03812	0.0617036	16.8243	1.61891e-63	1.55736e-61
ENSG00000137502.10	RAB30	protein_coding	1141.06	1.03609	0.113749	9.10857	8.34766e-20	1.72132e-18
ENSG00000063180.9	CA11	protein_coding	359.861	1.03427	0.175275	5.90088	3.61578e-09	3.46306e-08
ENSG00000134762.17	DSC3	protein_coding	112.789	1.03399	0.303862	3.40281	0.000666961	0.00297963
ENSG00000022267.19	FHL1	protein_coding	5476.58	1.03363	0.0602291	17.1617	5.14161e-66	5.15034e-64
ENSG00000103811.17	CTSH	protein_coding	360.282	1.03357	0.205079	5.03986	4.65862e-07	3.49709e-06
ENSG00000149212.12	SESN3	protein_coding	12757.8	1.0332	0.0498178	20.7395	1.52572e-95	2.68687e-93
ENSG00000147255.19	IGSF1	protein_coding	173.109	1.03303	0.257782	4.00739	6.13944e-05	0.000340099
ENSG00000086159.13	AQP6	protein_coding	79.3643	1.03223	0.35628	2.89724	0.00376459	0.0139382
ENSG00000166342.19	NETO1	protein_coding	4720.88	1.0305	0.0623417	16.5299	2.23484e-61	2.06789e-59
ENSG00000099625.13	CBARP	protein_coding	1304.64	1.02781	0.110136	9.33225	1.03648e-20	2.23212e-19
ENSG00000140807.7	NKD1	protein_coding	987.614	1.0262	0.37954	2.7038	0.00685511	0.0235111
ENSG00000138653.10	NDST4	protein_coding	200.041	1.02587	0.258163	3.97372	7.07595e-05	0.000387464
ENSG00000171951.5	SCG2	protein_coding	18471.3	1.02529	0.050607	20.2598	2.91428e-91	4.82115e-89
ENSG00000165410.15	CFL2	protein_coding	5040.77	1.02179	0.0637282	16.0336	7.43997e-58	6.15404e-56
ENSG00000179104.9	TMTC2	protein_coding	4043.95	1.01972	0.0674675	15.1142	1.30571e-51	9.1387e-50
ENSG00000180891.13	CUEDC1	protein_coding	1074.08	1.01884	0.108325	9.40532	5.18731e-21	1.14304e-19
ENSG00000184588.18	PDE4B	protein_coding	81.3652	1.01879	0.356272	2.85957	0.0042421	0.0154597
ENSG00000170017.12	ALCAM	protein_coding	13363.9	1.0172	0.0572207	17.7767	1.07105e-70	1.26425e-68
ENSG00000135519.8	KCNH3	protein_coding	166.655	1.01608	0.282358	3.59856	0.00031998	0.00153569
ENSG00000238045.9	AC009133.1	lncRNA	114.917	1.01557	0.363068	2.79718	0.00515515	0.0183403
ENSG00000135424.18	ITGA7	protein_coding	3844.04	1.01499	0.0724537	14.0088	1.37691e-44	7.78954e-43
ENSG00000166923.12	GREM1	protein_coding	14362.2	1.0139	0.055918	18.132	1.7832e-73	2.17541e-71
ENSG00000166025.18	AMOTL1	protein_coding	3111.34	1.01375	0.0728434	13.9168	5.00674e-44	2.74704e-42
ENSG00000197594.13	ENPP1	protein_coding	1461.15	1.0123	0.099995	10.1235	4.34753e-24	1.12352e-22
ENSG00000161791.14	FMNL3	protein_coding	1537.35	1.01227	0.0933572	10.8429	2.15451e-27	6.41855e-26
ENSG00000286989.1	AL691432.4	lncRNA	80.1966	1.01083	0.354153	2.85421	0.00431435	0.015689
ENSG00000158089.15	GALNT14	protein_coding	2387.12	1.0106	0.0767955	13.1596	1.49902e-39	7.08531e-38
ENSG00000038427.16	VCAN	protein_coding	857.605	1.01007	0.335165	3.01364	0.00258135	0.00999095
ENSG00000121281.13	ADCY7	protein_coding	309.285	1.00905	0.190581	5.29461	1.19273e-07	9.66085e-07
ENSG00000188766.12	SPRED3	protein_coding	601.749	1.00867	0.144763	6.9677	3.22158e-12	4.02919e-11
ENSG00000104953.20	TLE6	protein_coding	146.895	1.0071	0.26253	3.83613	0.000124988	0.000653896
ENSG00000128011.5	LRFN1	protein_coding	1476.03	1.00581	0.105649	9.52026	1.72746e-21	3.90098e-20
ENSG00000261286.1	ATP2C2-AS1	lncRNA	97.6947	1.00548	0.340805	2.95033	0.00317439	0.0119888
ENSG00000158560.14	DYNC1I1	protein_coding	90.3263	1.00508	0.364529	2.75721	0.00582971	0.0204012
ENSG00000139289.13	PHLDA1	protein_coding	405.715	1.00445	0.165116	6.08333	1.17713e-09	1.18293e-08
ENSG00000182463.16	TSHZ2	protein_coding	6734.8	1.00397	0.0759189	13.2242	6.36002e-40	3.0457e-38
ENSG00000099139.14	PCSK5	protein_coding	117.109	1.00159	0.302566	3.31032	0.000931878	0.00402481
ENSG00000235852.1	AC005540.1	lncRNA	640.638	1.00057	0.135202	7.40055	1.35622e-13	1.8756e-12
ENSG00000138316.11	ADAMTS14	protein_coding	133.333	1.00035	0.277764	3.60145	0.000316441	0.00152038
ENSG00000137098.14	SPAG8	protein_coding	93.9289	0.999215	0.376096	2.65681	0.00788838	0.0265995
ENSG00000105270.15	CLIP3	protein_coding	5607.96	0.998915	0.0588021	16.9877	1.01201e-64	9.95458e-63
ENSG00000105281.12	SLC1A5	protein_coding	926.223	0.998879	0.112413	8.8858	6.34634e-19	1.23737e-17
ENSG00000214063.11	TSPAN4	protein_coding	2692.15	0.998429	0.0848013	11.7738	5.32986e-32	1.86819e-30
ENSG00000186603.6	HPDL	protein_coding	272.326	0.998335	0.208404	4.79039	1.66461e-06	1.16246e-05
ENSG00000152784.16	PRDM8	protein_coding	113.812	0.997844	0.305416	3.26717	0.0010863	0.00462227
ENSG00000137193.14	PIM1	protein_coding	9597.68	0.995565	0.0523011	19.0353	8.70286e-81	1.20281e-78
ENSG00000183092.16	BEGAIN	protein_coding	162.706	0.994927	0.256488	3.87904	0.000104871	0.000556457
ENSG00000279146.1	AC063926.2	TEC	67.1841	0.994785	0.389751	2.55236	0.0106995	0.0346191
ENSG00000166402.9	TUB	protein_coding	1689.26	0.993621	0.0869793	11.4236	3.18569e-30	1.04768e-28
ENSG00000076356.7	PLXNA2	protein_coding	12936.2	0.993063	0.0660913	15.0256	4.98873e-51	3.40434e-49
ENSG00000077264.15	PAK3	protein_coding	1308.27	0.98834	0.107945	9.15594	5.3888e-20	1.12178e-18
ENSG00000095587.9	TLL2	protein_coding	96.9508	0.98704	0.333613	2.95864	0.00309	0.0117045
ENSG00000160097.19	FNDC5	protein_coding	4558.82	0.986993	0.070577	13.9846	1.93488e-44	1.08617e-42
ENSG00000167971.16	CASKIN1	protein_coding	1088.56	0.98673	0.110048	8.96636	3.06469e-19	6.0895e-18
ENSG00000140848.17	CPNE2	protein_coding	1501.84	0.983429	0.0973474	10.1023	5.39822e-24	1.38196e-22
ENSG00000141447.18	OSBPL1A	protein_coding	302.962	0.982392	0.190259	5.16345	2.4244e-07	1.88942e-06
ENSG00000139287.13	TPH2	protein_coding	135.585	0.981893	0.277783	3.53474	0.000408172	0.00191272
ENSG00000143502.15	SUSD4	protein_coding	1183.45	0.980547	0.109998	8.91422	4.91247e-19	9.62958e-18
ENSG00000171016.12	PYGO1	protein_coding	523.418	0.979431	0.160449	6.1043	1.03249e-09	1.04479e-08
ENSG00000172986.13	GXYLT2	protein_coding	399.783	0.979221	0.171532	5.70867	1.1386e-08	1.03126e-07
ENSG00000182667.14	NTM	protein_coding	1207.4	0.978633	0.109301	8.95352	3.44328e-19	6.81694e-18
ENSG00000169129.15	AFAP1L2	protein_coding	275.17	0.978168	0.226311	4.32223	1.54457e-05	9.4241e-05
ENSG00000126262.4	FFAR2	protein_coding	631.433	0.976822	0.140184	6.96812	3.21203e-12	4.01955e-11
ENSG00000204856.12	FAM216A	protein_coding	818.124	0.97661	0.117295	8.32607	8.35704e-17	1.43808e-15
ENSG00000269951.1	AC090181.2	lncRNA	121.565	0.976346	0.290858	3.35678	0.000788572	0.00346759
ENSG00000105649.10	RAB3A	protein_coding	1094.86	0.975626	0.108132	9.02253	1.83794e-19	3.70935e-18
ENSG00000138758.11	SEPTIN11	protein_coding	20187.4	0.9726	0.0468891	20.7426	1.43106e-95	2.54066e-93
ENSG00000156968.9	MPV17L	protein_coding	325.005	0.972102	0.208231	4.66838	3.03585e-06	2.04422e-05
ENSG00000167711.14	SERPINF2	protein_coding	1409.93	0.97181	0.0967415	10.0454	9.62257e-24	2.42362e-22
ENSG00000233932.6	CTXN2	protein_coding	66.0582	0.970886	0.386359	2.51291	0.0119738	0.0381795
ENSG00000166897.16	ELFN2	protein_coding	1857.53	0.970781	0.100434	9.66585	4.21125e-22	9.83542e-21
ENSG00000188158.16	NHS	protein_coding	1651.69	0.970638	0.0918051	10.5728	3.98377e-26	1.11817e-24
ENSG00000223802.7	CERS1	protein_coding	1952.27	0.970554	0.0863027	11.2459	2.42516e-29	7.78797e-28
ENSG00000182253.15	SYNM	protein_coding	3399.99	0.970403	0.0679368	14.2839	2.75723e-46	1.63613e-44
ENSG00000205084.11	TMEM231	protein_coding	526.966	0.968494	0.143748	6.73744	1.61198e-11	1.9079e-10
ENSG00000132837.15	DMGDH	protein_coding	253.434	0.967675	0.20639	4.68857	2.75126e-06	1.86524e-05
ENSG00000158301.18	GPRASP2	protein_coding	3621.91	0.967223	0.0750643	12.8853	5.44985e-38	2.44371e-36
ENSG00000281128.2	PTENP1-AS	lncRNA	223.845	0.965833	0.220436	4.38147	1.17883e-05	7.33182e-05
ENSG00000081138.14	CDH7	protein_coding	118.031	0.964747	0.295305	3.26695	0.00108711	0.00462393
ENSG00000178878.13	APOLD1	protein_coding	86.5458	0.963537	0.338324	2.84797	0.00439993	0.0159551
ENSG00000128564.7	VGF	protein_coding	5136.44	0.96287	0.0644055	14.9501	1.55435e-50	1.04118e-48
ENSG00000128040.11	SPINK2	protein_coding	198.197	0.96277	0.24315	3.95957	7.50841e-05	0.000408711
ENSG00000107731.12	UNC5B	protein_coding	290.499	0.956638	0.19515	4.90207	9.48324e-07	6.83902e-06
ENSG00000179598.6	PLD6	protein_coding	587.455	0.956535	0.143694	6.65676	2.79928e-11	3.25495e-10
ENSG00000182704.8	TSKU	protein_coding	1579.67	0.954981	0.0916384	10.4212	1.98479e-25	5.39749e-24
ENSG00000103064.15	SLC7A6	protein_coding	4090.63	0.953009	0.0808638	11.7854	4.64425e-32	1.63311e-30
ENSG00000121005.9	CRISPLD1	protein_coding	2831	0.952661	0.0817962	11.6468	2.38325e-31	8.19574e-30
ENSG00000128271.22	ADORA2A	protein_coding	739.468	0.951775	0.123096	7.73194	1.05916e-14	1.57769e-13
ENSG00000171462.15	DLK2	protein_coding	487.483	0.95174	0.148271	6.41892	1.37249e-10	1.50306e-09
ENSG00000131459.13	GFPT2	protein_coding	168.397	0.951451	0.244685	3.88847	0.000100879	0.000536433
ENSG00000229770.2	AL022337.1	lncRNA	129.343	0.950681	0.278687	3.41129	0.000646568	0.00289861
ENSG00000184194.6	GPR173	protein_coding	645.124	0.949342	0.135552	7.00352	2.49606e-12	3.14703e-11
ENSG00000273297.2	AC009275.1	lncRNA	263.827	0.94919	0.206452	4.59763	4.27325e-06	2.81748e-05
ENSG00000135299.17	ANKRD6	protein_coding	1251.75	0.948207	0.102615	9.24044	2.45494e-20	5.19967e-19
ENSG00000165269.13	AQP7	protein_coding	293.323	0.947541	0.191425	4.94994	7.42363e-07	5.43081e-06
ENSG00000148798.11	INA	protein_coding	5505.2	0.946945	0.0611491	15.4858	4.32383e-54	3.16844e-52
ENSG00000101220.18	C20orf27	protein_coding	2741.68	0.945102	0.0750612	12.5911	2.36394e-36	9.92718e-35
ENSG00000169116.11	PARM1	protein_coding	1037.29	0.944882	0.107841	8.76184	1.92087e-18	3.65065e-17
ENSG00000126778.12	SIX1	protein_coding	281.145	0.944636	0.202902	4.65562	3.23003e-06	2.16429e-05
ENSG00000084628.10	NKAIN1	protein_coding	804.992	0.943496	0.120661	7.81942	5.3069e-15	8.08137e-14
ENSG00000184828.10	ZBTB7C	protein_coding	338.168	0.942164	0.200854	4.69079	2.72152e-06	1.8468e-05
ENSG00000136026.14	CKAP4	protein_coding	3997.81	0.94202	0.0674489	13.9664	2.49888e-44	1.39204e-42
ENSG00000198932.13	GPRASP1	protein_coding	1233.04	0.941886	0.100571	9.36535	7.58011e-21	1.65362e-19
ENSG00000276710.4	CSPG4P10	transcribed_unprocessed_pseudogene	241.627	0.940302	0.223026	4.21611	2.48558e-05	0.000146577
ENSG00000135363.12	LMO2	protein_coding	644.299	0.940179	0.134527	6.98876	2.77328e-12	3.48648e-11
ENSG00000172201.12	ID4	protein_coding	3110.66	0.940136	0.0703561	13.3625	1.00093e-40	4.93391e-39
ENSG00000103449.12	SALL1	protein_coding	1613.34	0.939214	0.0900156	10.4339	1.73613e-25	4.72717e-24
ENSG00000102878.17	HSF4	protein_coding	527.936	0.938764	0.151955	6.17791	6.4957e-10	6.71622e-09
ENSG00000186469.8	GNG2	protein_coding	7826.6	0.938613	0.0590184	15.9037	5.96873e-57	4.80956e-55
ENSG00000284610.1	AC107918.4	transcribed_unprocessed_pseudogene	94.2314	0.937784	0.32382	2.896	0.00377952	0.0139863
ENSG00000134297.6	PLEKHA8P1	transcribed_processed_pseudogene	438.005	0.937609	0.160241	5.85124	4.87927e-09	4.60452e-08
ENSG00000008513.16	ST3GAL1	protein_coding	3543.5	0.937409	0.0809351	11.5822	5.07088e-31	1.71945e-29
ENSG00000271551.2	AL355297.3	lncRNA	117.939	0.936624	0.292825	3.19858	0.00138108	0.00573467
ENSG00000228594.4	FNDC10	protein_coding	2625.89	0.936212	0.0769798	12.1618	4.96654e-34	1.88289e-32
ENSG00000103196.12	CRISPLD2	protein_coding	111.377	0.933196	0.307116	3.03857	0.002377	0.00928895
ENSG00000255508.7	AP002990.1	protein_coding	154.25	0.931847	0.274039	3.40042	0.000672834	0.00300218
ENSG00000187867.10	PALM3	protein_coding	144.606	0.931155	0.269265	3.45814	0.000543921	0.00248122
ENSG00000164591.14	MYOZ3	protein_coding	447.468	0.931089	0.174659	5.33091	9.77241e-08	8.0015e-07
ENSG00000092096.17	SLC22A17	protein_coding	6515.18	0.930355	0.0601202	15.4749	5.12335e-54	3.74176e-52
ENSG00000121753.12	ADGRB2	protein_coding	801.707	0.930264	0.125833	7.39283	1.43733e-13	1.984e-12
ENSG00000137198.10	GMPR	protein_coding	1210.32	0.929767	0.101212	9.18632	4.06516e-20	8.51929e-19
ENSG00000164626.9	KCNK5	protein_coding	276.518	0.928189	0.192963	4.8102	1.5078e-06	1.06042e-05
ENSG00000131094.4	C1QL1	protein_coding	11966.8	0.927985	0.0535988	17.3136	3.71748e-67	3.88414e-65
ENSG00000214595.12	EML6	protein_coding	4021.17	0.927226	0.0750726	12.3511	4.80768e-35	1.90882e-33
ENSG00000163888.4	CAMK2N2	protein_coding	1167.14	0.926921	0.102989	9.00022	2.25264e-19	4.52121e-18
ENSG00000166147.14	FBN1	protein_coding	1081.89	0.926772	0.110522	8.3854	5.0555e-17	8.86722e-16
ENSG00000205542.11	TMSB4X	protein_coding	13492.8	0.92664	0.0498159	18.6013	3.13515e-77	4.07513e-75
ENSG00000157193.18	LRP8	protein_coding	1266.75	0.92451	0.0984179	9.39371	5.79207e-21	1.27373e-19
ENSG00000174948.6	GPR149	protein_coding	134.705	0.924503	0.27779	3.32806	0.000874519	0.00380264
ENSG00000163673.7	DCLK3	protein_coding	143.089	0.924326	0.271294	3.4071	0.000656567	0.002938
ENSG00000133069.17	TMCC2	protein_coding	3794.67	0.924074	0.0661757	13.9639	2.587e-44	1.43746e-42
ENSG00000147100.11	SLC16A2	protein_coding	3299.72	0.923241	0.0757941	12.1809	3.92879e-34	1.49726e-32
ENSG00000233143.2	DIRC3-AS1	lncRNA	72.7164	0.923121	0.382222	2.41514	0.015729	0.0483592
ENSG00000183134.5	PTGDR2	protein_coding	5307.88	0.922568	0.0599961	15.3771	2.32988e-53	1.68469e-51
ENSG00000151136.15	BTBD11	protein_coding	692.037	0.918016	0.130384	7.04084	1.91084e-12	2.42741e-11
ENSG00000196482.18	ESRRG	protein_coding	3409.57	0.916768	0.0730929	12.5425	4.37044e-36	1.81785e-34
ENSG00000145911.6	N4BP3	protein_coding	212.118	0.916342	0.228306	4.01365	5.97867e-05	0.000331951
ENSG00000277531.2	PNMA8C	protein_coding	79.1145	0.91485	0.361984	2.52732	0.0114936	0.0368323
ENSG00000145685.14	LHFPL2	protein_coding	322.162	0.912629	0.183735	4.9671	6.79602e-07	5.00016e-06
ENSG00000180834.8	MAP6D1	protein_coding	102.104	0.912063	0.317584	2.87188	0.00408038	0.0149377
ENSG00000187714.7	SLC18A3	protein_coding	2833.57	0.912028	0.0726775	12.549	4.02741e-36	1.67837e-34
ENSG00000102924.12	CBLN1	protein_coding	2919.3	0.911382	0.0784006	11.6247	3.08759e-31	1.0568e-29
ENSG00000091879.14	ANGPT2	protein_coding	115.549	0.909919	0.294694	3.08767	0.00201731	0.0080255
ENSG00000158164.7	TMSB15A	protein_coding	1542.93	0.909287	0.0909818	9.99416	1.61646e-23	4.02951e-22
ENSG00000175445.17	LPL	protein_coding	161.268	0.908864	0.284157	3.19846	0.00138165	0.00573593
ENSG00000004799.8	PDK4	protein_coding	1885.17	0.907782	0.096471	9.4099	4.96615e-21	1.09541e-19
ENSG00000116544.12	DLGAP3	protein_coding	2557.64	0.905664	0.0851343	10.6381	1.98216e-26	5.65072e-25
ENSG00000153790.12	C7orf31	protein_coding	685.407	0.905345	0.130525	6.9362	4.02784e-12	4.9777e-11
ENSG00000110693.18	SOX6	protein_coding	583.249	0.905009	0.144672	6.25559	3.96024e-10	4.17574e-09
ENSG00000261713.6	SSTR5-AS1	lncRNA	418.355	0.903556	0.175639	5.1444	2.68383e-07	2.08194e-06
ENSG00000021645.19	NRXN3	protein_coding	895.09	0.902406	0.112489	8.02215	1.03909e-15	1.66721e-14
ENSG00000265401.1	AC093484.3	lncRNA	182.097	0.900729	0.334739	2.69084	0.00712728	0.0243185
ENSG00000157350.13	ST3GAL2	protein_coding	3179.01	0.898691	0.0940014	9.5604	1.17299e-21	2.68271e-20
ENSG00000185008.17	ROBO2	protein_coding	7658.11	0.897763	0.0547292	16.4037	1.79853e-60	1.60961e-58
ENSG00000149256.16	TENM4	protein_coding	2984.15	0.89753	0.25464	3.5247	0.000423962	0.0019788
ENSG00000147036.12	LANCL3	protein_coding	120.287	0.895825	0.328093	2.7304	0.00632569	0.0219233
ENSG00000006210.7	CX3CL1	protein_coding	165.066	0.895401	0.252584	3.54496	0.000392673	0.00184484
ENSG00000180573.9	H2AC6	protein_coding	1621.32	0.895343	0.0990786	9.0367	1.61472e-19	3.26789e-18
ENSG00000110324.11	IL10RA	protein_coding	900.512	0.894089	0.114354	7.81864	5.33959e-15	8.12548e-14
ENSG00000166482.12	MFAP4	protein_coding	4074.18	0.89203	0.0698566	12.7694	2.42928e-37	1.05885e-35
ENSG00000133401.16	PDZD2	protein_coding	5157.29	0.888819	0.0752235	11.8157	3.23837e-32	1.14428e-30
ENSG00000066468.23	FGFR2	protein_coding	735.56	0.88764	0.140238	6.3295	2.45951e-10	2.63793e-09
ENSG00000196338.13	NLGN3	protein_coding	100.085	0.886395	0.321362	2.75824	0.00581135	0.0203434
ENSG00000198189.11	HSD17B11	protein_coding	3626.02	0.886318	0.0666675	13.2946	2.48805e-40	1.21006e-38
ENSG00000125966.10	MMP24	protein_coding	4448.45	0.879236	0.0697335	12.6085	1.895e-36	8.0041e-35
ENSG00000100116.17	GCAT	protein_coding	713.943	0.878472	0.131266	6.6923	2.19689e-11	2.57645e-10
ENSG00000116147.17	TNR	protein_coding	4189.21	0.877735	0.0647113	13.5639	6.55996e-42	3.41071e-40
ENSG00000165959.12	CLMN	protein_coding	734.797	0.876106	0.127613	6.86531	6.63474e-12	8.08047e-11
ENSG00000142156.15	COL6A1	protein_coding	3234.54	0.872007	0.0785977	11.0946	1.33318e-28	4.16489e-27
ENSG00000250120.8	PCDHA10	protein_coding	264.671	0.871368	0.230073	3.78736	0.000152256	0.00078323
ENSG00000162009.8	SSTR5	protein_coding	114.816	0.870846	0.295169	2.95033	0.00317439	0.0119888
ENSG00000196376.11	SLC35F1	protein_coding	500.727	0.869664	0.151313	5.74743	9.06102e-09	8.2893e-08
ENSG00000239322.1	ATP6V1B1-AS1	lncRNA	426.694	0.867911	0.158072	5.49061	4.00553e-08	3.42612e-07
ENSG00000133863.9	TEX15	protein_coding	1062.82	0.866719	0.13372	6.48158	9.07676e-11	1.00921e-09
ENSG00000163071.11	SPATA18	protein_coding	92.6182	0.866238	0.342233	2.53113	0.0113694	0.0365002
ENSG00000143603.19	KCNN3	protein_coding	827.317	0.865593	0.129387	6.68997	2.23224e-11	2.61553e-10
ENSG00000241697.5	TMEFF1	protein_coding	706.876	0.859399	0.149278	5.75702	8.56143e-09	7.87846e-08
ENSG00000133101.10	CCNA1	protein_coding	182.753	0.858472	0.239601	3.58293	0.000339766	0.00161927
ENSG00000147010.18	SH3KBP1	protein_coding	2678.23	0.857938	0.0734463	11.6812	1.59107e-31	5.48881e-30
ENSG00000124788.19	ATXN1	protein_coding	217.654	0.857881	0.23933	3.58451	0.000337716	0.0016102
ENSG00000143028.9	SYPL2	protein_coding	88.5252	0.857806	0.333776	2.57	0.0101698	0.0331233
ENSG00000167733.13	HSD11B1L	protein_coding	899.881	0.857658	0.113044	7.58691	3.27614e-14	4.73156e-13
ENSG00000167549.18	CORO6	protein_coding	588.652	0.857528	0.154127	5.56377	2.64015e-08	2.29968e-07
ENSG00000196092.14	PAX5	protein_coding	4705.73	0.856978	0.197111	4.3477	1.37575e-05	8.46024e-05
ENSG00000159164.10	SV2A	protein_coding	18120.6	0.856453	0.0557322	15.3673	2.71184e-53	1.9544e-51
ENSG00000283384.1	AL138694.1	lncRNA	251.928	0.855948	0.244839	3.49596	0.000472366	0.00218008
ENSG00000124302.13	CHST8	protein_coding	1442.92	0.855829	0.0967053	8.84986	8.76261e-19	1.70383e-17
ENSG00000067445.21	TRO	protein_coding	3711.65	0.855481	0.0663542	12.8927	4.95099e-38	2.22917e-36
ENSG00000162367.11	TAL1	protein_coding	125.777	0.854681	0.303227	2.81861	0.00482316	0.0172888
ENSG00000262619.2	LINC00621	lncRNA	199.147	0.853329	0.241193	3.53795	0.000403239	0.00189163
ENSG00000144648.16	ACKR2	protein_coding	206.315	0.853109	0.267999	3.18326	0.00145628	0.00601034
ENSG00000277586.4	NEFL	protein_coding	4038.25	0.85304	0.0663635	12.854	8.1628e-38	3.62299e-36
ENSG00000136848.17	DAB2IP	protein_coding	3510.99	0.852669	0.0702865	12.1313	7.20743e-34	2.7136e-32
ENSG00000144668.12	ITGA9	protein_coding	86.6393	0.850686	0.350863	2.42455	0.0153272	0.0472874
ENSG00000251322.9	SHANK3	protein_coding	1159.02	0.849333	0.105916	8.01895	1.06653e-15	1.70746e-14
ENSG00000121690.11	DEPDC7	protein_coding	147.609	0.848008	0.267319	3.17227	0.00151254	0.00622374
ENSG00000287594.1	AL356123.2	lncRNA	105.948	0.846993	0.309524	2.73643	0.00621095	0.0215694
ENSG00000140600.17	SH3GL3	protein_coding	430.773	0.846493	0.156636	5.4042	6.50992e-08	5.4529e-07
ENSG00000099860.9	GADD45B	protein_coding	205.441	0.846457	0.270247	3.13216	0.00173524	0.00703144
ENSG00000122574.10	WIPF3	protein_coding	133.771	0.845652	0.277277	3.04985	0.00228959	0.00897626
ENSG00000142875.19	PRKACB	protein_coding	4336.05	0.84547	0.063521	13.3101	2.0225e-40	9.85832e-39
ENSG00000131435.13	PDLIM4	protein_coding	150.351	0.844308	0.26502	3.18582	0.00144343	0.00596071
ENSG00000100604.13	CHGA	protein_coding	1.19926e+06	0.843725	0.0453868	18.5897	3.89657e-77	5.03488e-75
ENSG00000113532.13	ST8SIA4	protein_coding	974.866	0.840895	0.116801	7.19941	6.0474e-13	7.99862e-12
ENSG00000108370.17	RGS9	protein_coding	3821.55	0.840808	0.0760596	11.0546	2.08285e-28	6.46069e-27
ENSG00000274290.3	H2BC6	protein_coding	106.773	0.840178	0.310023	2.71005	0.00672739	0.0231275
ENSG00000171621.14	SPSB1	protein_coding	328.834	0.838522	0.187752	4.46613	7.96489e-06	5.05168e-05
ENSG00000260947.1	AL356489.2	lncRNA	521.012	0.838213	0.145744	5.75129	8.85672e-09	8.116e-08
ENSG00000065717.15	TLE2	protein_coding	2121.12	0.836602	0.0859686	9.73148	2.21342e-22	5.21408e-21
ENSG00000178531.6	CTXN1	protein_coding	3057.99	0.836242	0.0764994	10.9314	8.16249e-28	2.46534e-26
ENSG00000198467.16	TPM2	protein_coding	199.405	0.835033	0.240322	3.47464	0.000511532	0.00234671
ENSG00000157927.17	RADIL	protein_coding	150.232	0.834634	0.318552	2.62009	0.00879075	0.0292205
ENSG00000112667.13	DNPH1	protein_coding	750.607	0.833646	0.12389	6.72892	1.70923e-11	2.01644e-10
ENSG00000251580.3	LINC02482	lncRNA	294.912	0.831656	0.186172	4.46715	7.92696e-06	5.02908e-05
ENSG00000140443.15	IGF1R	protein_coding	9507.91	0.83092	0.0584022	14.2276	6.1805e-46	3.62806e-44
ENSG00000169992.10	NLGN2	protein_coding	7297.32	0.830751	0.0695866	11.9384	7.46724e-33	2.72224e-31
ENSG00000133878.9	DUSP26	protein_coding	4088.22	0.82978	0.0667539	12.4304	1.78641e-35	7.19737e-34
ENSG00000205213.14	LGR4	protein_coding	8654.77	0.829163	0.058927	14.071	5.72378e-45	3.25495e-43
ENSG00000082512.15	TRAF5	protein_coding	445.831	0.828095	0.156578	5.28871	1.23184e-07	9.95175e-07
ENSG00000108960.9	MMD	protein_coding	3232.95	0.826443	0.0795084	10.3944	2.62904e-25	7.13172e-24
ENSG00000115252.18	PDE1A	protein_coding	1211.27	0.824618	0.110581	7.45712	8.84334e-14	1.2379e-12
ENSG00000152104.12	PTPN14	protein_coding	102.594	0.823246	0.313792	2.62354	0.00870221	0.0289768
ENSG00000198756.12	COLGALT2	protein_coding	245.976	0.822598	0.225665	3.64521	0.000267172	0.0013023
ENSG00000106772.18	PRUNE2	protein_coding	6037.74	0.821665	0.069353	11.8476	2.2149e-32	7.92899e-31
ENSG00000168938.6	PPIC	protein_coding	1314.33	0.819945	0.0983543	8.33664	7.643e-17	1.32251e-15
ENSG00000251493.5	FOXD1	protein_coding	1250.5	0.819389	0.1034	7.92449	2.29087e-15	3.57837e-14
ENSG00000134594.5	RAB33A	protein_coding	330.397	0.819304	0.176854	4.63265	3.61006e-06	2.40711e-05
ENSG00000138162.19	TACC2	protein_coding	3860.65	0.81897	0.0679038	12.0607	1.7026e-33	6.35551e-32
ENSG00000095397.16	WHRN	protein_coding	277.539	0.818206	0.207601	3.94124	8.10627e-05	0.000438377
ENSG00000173482.17	PTPRM	protein_coding	7382.31	0.817917	0.055502	14.7367	3.74681e-49	2.41354e-47
ENSG00000166823.5	MESP1	protein_coding	303.467	0.816882	0.186489	4.38031	1.18508e-05	7.36025e-05
ENSG00000140545.15	MFGE8	protein_coding	2428.29	0.816691	0.0812991	10.0455	9.61468e-24	2.42362e-22
ENSG00000184500.16	PROS1	protein_coding	1065.82	0.816424	0.107666	7.58291	3.37895e-14	4.87038e-13
ENSG00000135643.5	KCNMB4	protein_coding	307.735	0.816351	0.201081	4.05982	4.91115e-05	0.000275907
ENSG00000184226.15	PCDH9	protein_coding	2553.69	0.816303	0.0756134	10.7957	3.60536e-27	1.06249e-25
ENSG00000183801.8	OLFML1	protein_coding	216.078	0.814524	0.243353	3.34709	0.000816636	0.00357731
ENSG00000110080.19	ST3GAL4	protein_coding	1053.2	0.814409	0.105053	7.75237	9.01952e-15	1.34904e-13
ENSG00000100034.14	PPM1F	protein_coding	3017.1	0.814127	0.0770284	10.5692	4.1411e-26	1.16084e-24
ENSG00000159733.14	ZFYVE28	protein_coding	1243.55	0.81395	0.115164	7.06772	1.57498e-12	2.01363e-11
ENSG00000036672.16	USP2	protein_coding	1942.82	0.813154	0.0826292	9.84099	7.49683e-23	1.80494e-21
ENSG00000227199.1	ST7-AS1	lncRNA	98.9016	0.812361	0.318341	2.55186	0.0107149	0.034664
ENSG00000182272.12	B4GALNT4	protein_coding	5524.78	0.811773	0.0645452	12.5768	2.83199e-36	1.18472e-34
ENSG00000213190.4	MLLT11	protein_coding	5268.14	0.811424	0.0637053	12.7371	3.6762e-37	1.5928e-35
ENSG00000157890.17	MEGF11	protein_coding	1487.23	0.808623	0.105052	7.69735	1.38913e-14	2.0524e-13
ENSG00000122035.7	RASL11A	protein_coding	103.252	0.808247	0.319414	2.53041	0.0113929	0.0365596
ENSG00000240771.8	ARHGEF25	protein_coding	2839.61	0.80813	0.0716906	11.2725	1.7945e-29	5.77971e-28
ENSG00000185483.12	ROR1	protein_coding	5423.56	0.807842	0.0611111	13.2192	6.79389e-40	3.24635e-38
ENSG00000165801.10	ARHGEF40	protein_coding	1213.42	0.806529	0.101136	7.97469	1.52763e-15	2.41381e-14
ENSG00000104435.14	STMN2	protein_coding	10210.2	0.806193	0.0549409	14.6738	9.48557e-49	6.05662e-47
ENSG00000143515.18	ATP8B2	protein_coding	11456.9	0.805978	0.052911	15.2327	2.14512e-52	1.52583e-50
ENSG00000179862.7	CITED4	protein_coding	115.884	0.805741	0.30128	2.6744	0.00748635	0.0254008
ENSG00000173221.14	GLRX	protein_coding	1157.12	0.805326	0.104274	7.72319	1.1345e-14	1.68875e-13
ENSG00000120594.17	PLXDC2	protein_coding	2372.22	0.804718	0.0806181	9.98186	1.83003e-23	4.54633e-22
ENSG00000171094.18	ALK	protein_coding	201.579	0.804689	0.234778	3.42745	0.000609284	0.00274838
ENSG00000167619.13	TMEM145	protein_coding	2347.79	0.804147	0.0842336	9.54662	1.33993e-21	3.05749e-20
ENSG00000165507.9	DEPP1	protein_coding	17441.1	0.803014	0.0486216	16.5156	2.83472e-61	2.60091e-59
ENSG00000105520.10	PLPPR2	protein_coding	8402.3	0.802374	0.0600038	13.3721	8.80602e-41	4.36048e-39
ENSG00000160191.18	PDE9A	protein_coding	1808.08	0.800693	0.0858833	9.32303	1.13062e-20	2.43006e-19
ENSG00000138136.6	LBX1	protein_coding	551.317	0.799902	0.151929	5.26499	1.402e-07	1.12474e-06
ENSG00000169255.15	B3GALNT1	protein_coding	1855.31	0.799701	0.0891145	8.97386	2.86294e-19	5.69381e-18
ENSG00000168913.7	ENHO	protein_coding	612.337	0.798529	0.139982	5.7045	1.16687e-08	1.05554e-07
ENSG00000188026.13	RILPL1	protein_coding	149.899	0.797862	0.262744	3.03665	0.00239222	0.00934006
ENSG00000121454.6	LHX4	protein_coding	736.074	0.796486	0.13393	5.94704	2.73034e-09	2.64753e-08
ENSG00000162650.16	ATXN7L2	protein_coding	1135.56	0.796456	0.109684	7.26137	3.83194e-13	5.12733e-12
ENSG00000158406.5	H4C8	protein_coding	157.542	0.796379	0.251727	3.16367	0.00155795	0.00638172
ENSG00000145920.15	CPLX2	protein_coding	6468.11	0.796202	0.0606755	13.1223	2.45387e-39	1.14989e-37
ENSG00000165804.16	ZNF219	protein_coding	979.208	0.796188	0.109299	7.28448	3.22911e-13	4.35379e-12
ENSG00000204682.8	MIR1915HG	lncRNA	1468.59	0.795678	0.0934549	8.51403	1.67991e-17	3.02926e-16
ENSG00000116741.8	RGS2	protein_coding	726.16	0.795173	0.126566	6.28267	3.32806e-10	3.52962e-09
ENSG00000172058.15	SERF1A	protein_coding	284.008	0.794582	0.227221	3.49695	0.00047061	0.00217312
ENSG00000227128.5	LBX1-AS1	lncRNA	524.716	0.794037	0.143823	5.52092	3.37224e-08	2.90492e-07
ENSG00000197106.7	SLC6A17	protein_coding	167.327	0.792558	0.250072	3.16932	0.00152794	0.00627647
ENSG00000064042.18	LIMCH1	protein_coding	2189.98	0.792532	0.0788467	10.0516	9.04305e-24	2.29087e-22
ENSG00000186868.16	MAPT	protein_coding	2162.63	0.792108	0.0836521	9.46907	2.82354e-21	6.31739e-20
ENSG00000183077.15	AFMID	protein_coding	739.117	0.791873	0.126453	6.2622	3.7959e-10	4.00828e-09
ENSG00000185567.7	AHNAK2	protein_coding	575.794	0.79156	0.194472	4.0703	4.69534e-05	0.000265009
ENSG00000124313.17	IQSEC2	protein_coding	819.225	0.790627	0.127797	6.1866	6.14766e-10	6.36843e-09
ENSG00000171033.13	PKIA	protein_coding	2051.67	0.789903	0.0824877	9.57601	1.0087e-21	2.32107e-20
ENSG00000261884.2	AC040162.1	protein_coding	191.77	0.788	0.25283	3.11673	0.00182872	0.00736105
ENSG00000151967.18	SCHIP1	protein_coding	1670.66	0.787952	0.0928172	8.4893	2.07894e-17	3.73644e-16
ENSG00000170382.12	LRRN2	protein_coding	1809.78	0.787568	0.0893483	8.81458	1.20133e-18	2.3154e-17
ENSG00000102312.23	PORCN	protein_coding	393.189	0.787337	0.162877	4.83393	1.33864e-06	9.48781e-06
ENSG00000168993.15	CPLX1	protein_coding	16293.2	0.78687	0.0487164	16.1521	1.0983e-58	9.33217e-57
ENSG00000066032.18	CTNNA2	protein_coding	1905.59	0.786587	0.0869665	9.04472	1.50051e-19	3.04239e-18
ENSG00000242265.5	PEG10	protein_coding	54227.4	0.786584	0.0527956	14.8987	3.3618e-50	2.23816e-48
ENSG00000152217.19	SETBP1	protein_coding	2068.62	0.786313	0.0875646	8.97981	2.71241e-19	5.40922e-18
ENSG00000067840.12	PDZD4	protein_coding	3563.05	0.786122	0.077932	10.0873	6.28854e-24	1.6005e-22
ENSG00000104419.17	NDRG1	protein_coding	2735.5	0.785719	0.0758233	10.3625	3.67233e-25	9.90034e-24
ENSG00000106211.10	HSPB1	protein_coding	323.437	0.78557	0.178665	4.39688	1.09819e-05	6.85175e-05
ENSG00000279369.1	AC046185.3	TEC	454.41	0.785098	0.167123	4.69773	2.6307e-06	1.78738e-05
ENSG00000171791.13	BCL2	protein_coding	279.509	0.784225	0.19127	4.10011	4.12961e-05	0.0002349
ENSG00000172803.18	SNX32	protein_coding	430	0.782491	0.175412	4.46089	8.16208e-06	5.16924e-05
ENSG00000115457.10	IGFBP2	protein_coding	2825.96	0.78092	0.0833359	9.37075	7.20159e-21	1.57261e-19
ENSG00000182732.18	RGS6	protein_coding	2325.22	0.780385	0.0803249	9.71536	2.5933e-22	6.09578e-21
ENSG00000116717.13	GADD45A	protein_coding	6063.72	0.779856	0.0634244	12.2958	9.53741e-35	3.75936e-33
ENSG00000139970.17	RTN1	protein_coding	8475.87	0.779796	0.0541241	14.4076	4.63841e-47	2.80579e-45
ENSG00000181513.15	ACBD4	protein_coding	103.536	0.779711	0.311031	2.50686	0.0121809	0.0387633
ENSG00000104112.9	SCG3	protein_coding	57302.6	0.778982	0.0524212	14.8601	5.98735e-50	3.93812e-48
ENSG00000011105.14	TSPAN9	protein_coding	6347.86	0.778699	0.057899	13.4493	3.10928e-41	1.56086e-39
ENSG00000196177.13	ACADSB	protein_coding	2718.91	0.778479	0.0731035	10.649	1.76261e-26	5.03798e-25
ENSG00000159335.18	PTMS	protein_coding	8765.74	0.777099	0.0546975	14.2072	8.26365e-46	4.81209e-44
ENSG00000197959.14	DNM3	protein_coding	1293.21	0.776587	0.0977633	7.94355	1.96478e-15	3.08447e-14
ENSG00000164742.16	ADCY1	protein_coding	22754.9	0.775355	0.0496965	15.6018	7.07571e-55	5.36501e-53
ENSG00000139880.19	CDH24	protein_coding	3434.35	0.774679	0.0736571	10.5174	7.18436e-26	1.99599e-24
ENSG00000041515.16	MYO16	protein_coding	1571.57	0.771322	0.0902912	8.5426	1.31232e-17	2.38016e-16
ENSG00000109265.14	CRACD	protein_coding	4977.98	0.770408	0.0691991	11.1332	8.64622e-29	2.70886e-27
ENSG00000163644.15	PPM1K	protein_coding	2261.37	0.770052	0.0787168	9.78257	1.33775e-22	3.17871e-21
ENSG00000244405.8	ETV5	protein_coding	3913.84	0.769794	0.0650642	11.8313	2.68953e-32	9.54981e-31
ENSG00000108352.13	RAPGEFL1	protein_coding	343.208	0.769076	0.215295	3.5722	0.00035399	0.0016779
ENSG00000128512.23	DOCK4	protein_coding	634.997	0.767503	0.144005	5.32968	9.8384e-08	8.04648e-07
ENSG00000135069.14	PSAT1	protein_coding	1012.04	0.764105	0.109779	6.9604	3.39318e-12	4.23411e-11
ENSG00000146216.13	TTBK1	protein_coding	213.091	0.763465	0.222521	3.43098	0.0006014	0.00271619
ENSG00000174684.7	B4GAT1	protein_coding	4755.17	0.761873	0.0624257	12.2045	2.94201e-34	1.12908e-32
ENSG00000005059.16	MCUB	protein_coding	2665.05	0.760939	0.0732954	10.3818	3.00007e-25	8.11804e-24
ENSG00000181234.9	TMEM132C	protein_coding	522.91	0.759564	0.14346	5.29462	1.19266e-07	9.66085e-07
ENSG00000146555.19	SDK1	protein_coding	4398.72	0.758768	0.0657309	11.5436	7.95649e-31	2.68541e-29
ENSG00000273314.1	AC005229.4	lncRNA	188.504	0.757256	0.234448	3.22996	0.00123808	0.00521126
ENSG00000080200.10	CRYBG3	protein_coding	2338.62	0.75716	0.0851466	8.89243	5.9787e-19	1.16777e-17
ENSG00000135549.15	PKIB	protein_coding	3504.4	0.756524	0.0740227	10.2202	1.61062e-24	4.2121e-23
ENSG00000119782.14	FKBP1B	protein_coding	259.552	0.755603	0.202464	3.73204	0.000189934	0.000956105
ENSG00000248487.9	ABHD14A	protein_coding	2219.01	0.755503	0.08038	9.39913	5.50158e-21	1.21107e-19
ENSG00000227097.5	RPS28P7	processed_pseudogene	287.969	0.755152	0.214225	3.52504	0.000423425	0.00197735
ENSG00000187193.9	MT1X	protein_coding	484.027	0.754854	0.166585	4.53134	5.86104e-06	3.7956e-05
ENSG00000102879.16	CORO1A	protein_coding	1514.81	0.754193	0.0941302	8.01223	1.1265e-15	1.80215e-14
ENSG00000130038.10	CRACR2A	protein_coding	300.746	0.754132	0.206507	3.65184	0.00026037	0.00127282
ENSG00000125851.10	PCSK2	protein_coding	28336.9	0.753661	0.0463787	16.2502	2.22764e-59	1.93805e-57
ENSG00000171766.17	GATM	protein_coding	651.245	0.75323	0.136023	5.5375	3.06819e-08	2.65242e-07
ENSG00000184613.11	NELL2	protein_coding	599.344	0.752154	0.142067	5.29434	1.19446e-07	9.67125e-07
ENSG00000164465.19	DCBLD1	protein_coding	2312.12	0.751537	0.0842301	8.92243	4.56183e-19	8.99067e-18
ENSG00000124140.14	SLC12A5	protein_coding	752.432	0.750109	0.139418	5.38031	7.43593e-08	6.19528e-07
ENSG00000225127.3	LINC00237	lncRNA	899.18	0.750019	0.113819	6.5896	4.4102e-11	5.05011e-10
ENSG00000183688.4	RFLNB	protein_coding	1564.05	0.749948	0.0941234	7.96771	1.61645e-15	2.55047e-14
ENSG00000129990.15	SYT5	protein_coding	304.926	0.749419	0.230646	3.24922	0.00115723	0.00489453
ENSG00000104722.14	NEFM	protein_coding	11971.4	0.748365	0.0514921	14.5336	7.42343e-48	4.63158e-46
ENSG00000151726.14	ACSL1	protein_coding	1957.77	0.747178	0.0822386	9.08549	1.03236e-19	2.11877e-18
ENSG00000232528.3	AL109809.1	transcribed_unitary_pseudogene	204.074	0.746058	0.229496	3.25086	0.00115056	0.00486916
ENSG00000203778.8	FAM229B	protein_coding	491.39	0.745934	0.15841	4.70888	2.49076e-06	1.696e-05
ENSG00000154511.12	DIPK1A	protein_coding	471.391	0.744975	0.151452	4.9189	8.70339e-07	6.30996e-06
ENSG00000171055.15	FEZ2	protein_coding	1682.9	0.744373	0.0882989	8.43014	3.45242e-17	6.14429e-16
ENSG00000088367.23	EPB41L1	protein_coding	6159.76	0.744184	0.0622079	11.9629	5.56097e-33	2.03068e-31
ENSG00000131398.15	KCNC3	protein_coding	5142.83	0.74387	0.0651145	11.424	3.17207e-30	1.04477e-28
ENSG00000231304.2	SGO1-AS1	lncRNA	220.393	0.742354	0.215082	3.4515	0.00055749	0.0025357
ENSG00000170458.14	CD14	protein_coding	131.134	0.741625	0.279835	2.65022	0.00804387	0.027079
ENSG00000188641.14	DPYD	protein_coding	735.176	0.738482	0.122408	6.03294	1.61001e-09	1.59373e-08
ENSG00000120049.20	KCNIP2	protein_coding	193.869	0.737415	0.240638	3.06442	0.00218096	0.00860444
ENSG00000183496.6	MEX3B	protein_coding	1858.97	0.736846	0.0864722	8.52119	1.57929e-17	2.85016e-16
ENSG00000164116.17	GUCY1A1	protein_coding	367.836	0.735777	0.176419	4.17061	3.03779e-05	0.000176567
ENSG00000081087.15	OSTM1	protein_coding	2711.77	0.735723	0.0771626	9.53471	1.50301e-21	3.41532e-20
ENSG00000273729.1	AC007686.3	lncRNA	199.955	0.735403	0.252713	2.91003	0.0036139	0.0134555
ENSG00000087460.26	GNAS	protein_coding	478066	0.732217	0.0416967	17.5606	4.93895e-69	5.50264e-67
ENSG00000137094.15	DNAJB5	protein_coding	1100.55	0.73135	0.103861	7.04161	1.90026e-12	2.41537e-11
ENSG00000172922.11	RNASEH2C	protein_coding	6396.15	0.730059	0.0631461	11.5614	6.46283e-31	2.18804e-29
ENSG00000205683.11	DPF3	protein_coding	890.118	0.72999	0.11941	6.11328	9.76009e-10	9.92693e-09
ENSG00000128596.17	CCDC136	protein_coding	294.04	0.729349	0.193679	3.76576	0.000166041	0.000847754
ENSG00000158716.9	DUSP23	protein_coding	639.216	0.728921	0.137465	5.30259	1.1417e-07	9.26816e-07
ENSG00000004809.14	SLC22A16	protein_coding	695.245	0.72745	0.130661	5.56747	2.58463e-08	2.25402e-07
ENSG00000226419.8	SLC16A1-AS1	lncRNA	224.825	0.727187	0.279012	2.60629	0.00915277	0.0302511
ENSG00000163449.11	TMEM169	protein_coding	2121.99	0.727123	0.0824192	8.82224	1.12188e-18	2.16801e-17
ENSG00000117385.16	P3H1	protein_coding	8930.72	0.727081	0.06471	11.236	2.71414e-29	8.69041e-28
ENSG00000081181.8	ARG2	protein_coding	2044.06	0.726866	0.0808965	8.98514	2.58408e-19	5.16273e-18
ENSG00000156298.13	TSPAN7	protein_coding	15877.1	0.726765	0.0496784	14.6294	1.82366e-48	1.15765e-46
ENSG00000158966.16	CACHD1	protein_coding	724.877	0.726102	0.124147	5.84873	4.95338e-09	4.67042e-08
ENSG00000110171.20	TRIM3	protein_coding	2256.72	0.724515	0.0775727	9.33983	9.64931e-21	2.0904e-19
ENSG00000102048.16	ASB9	protein_coding	455.138	0.724417	0.16978	4.2668	1.98299e-05	0.000118931
ENSG00000074317.11	SNCB	protein_coding	826.698	0.723908	0.122806	5.89471	3.75338e-09	3.58855e-08
ENSG00000158373.8	H2BC5	protein_coding	652.759	0.723793	0.140946	5.13524	2.8178e-07	2.18122e-06
ENSG00000175183.10	CSRP2	protein_coding	2772.23	0.723707	0.0752807	9.61344	7.01642e-22	1.62135e-20
ENSG00000135835.12	KIAA1614	protein_coding	5970.2	0.723177	0.0725944	9.96189	2.23768e-23	5.52137e-22
ENSG00000118777.12	ABCG2	protein_coding	877.085	0.723113	0.127147	5.6872	1.29136e-08	1.16382e-07
ENSG00000251143.1	AP002490.1	lncRNA	243.431	0.721437	0.277151	2.60304	0.00924003	0.030498
ENSG00000134954.14	ETS1	protein_coding	1586.95	0.721208	0.0987403	7.3041	2.79138e-13	3.77901e-12
ENSG00000140450.9	ARRDC4	protein_coding	6065.27	0.720708	0.0588205	12.2527	1.62591e-34	6.32886e-33
ENSG00000122707.12	RECK	protein_coding	876.184	0.720094	0.124879	5.76632	8.10188e-09	7.47131e-08
ENSG00000143013.13	LMO4	protein_coding	4005.91	0.720076	0.0661995	10.8774	1.47779e-27	4.44496e-26
ENSG00000133315.12	MACROD1	protein_coding	640.922	0.719984	0.132574	5.43082	5.60957e-08	4.72775e-07
ENSG00000130005.13	GAMT	protein_coding	1898.58	0.718784	0.0861798	8.34052	7.39672e-17	1.28294e-15
ENSG00000260412.1	AL353746.1	lncRNA	744.246	0.71852	0.123121	5.83588	5.35076e-09	5.02557e-08
ENSG00000172817.4	CYP7B1	protein_coding	2913.92	0.718494	0.0734655	9.78002	1.37186e-22	3.25624e-21
ENSG00000166886.13	NAB2	protein_coding	695.441	0.717544	0.134023	5.35387	8.60919e-08	7.11847e-07
ENSG00000154928.18	EPHB1	protein_coding	1502.49	0.717304	0.102545	6.99499	2.65269e-12	3.34065e-11
ENSG00000100344.11	PNPLA3	protein_coding	192.001	0.716886	0.243804	2.94041	0.00327776	0.012328
ENSG00000141540.11	TTYH2	protein_coding	1239.85	0.716635	0.112849	6.35038	2.14786e-10	2.31162e-09
ENSG00000128602.11	SMO	protein_coding	141.452	0.716433	0.275381	2.6016	0.00927888	0.0306077
ENSG00000105928.16	GSDME	protein_coding	229.982	0.715637	0.226435	3.16045	0.00157526	0.00643935
ENSG00000158258.16	CLSTN2	protein_coding	13124.1	0.715512	0.0504521	14.182	1.18414e-45	6.84078e-44
ENSG00000119714.11	GPR68	protein_coding	123.108	0.715333	0.285339	2.50696	0.0121775	0.0387583
ENSG00000250722.6	SELENOP	protein_coding	9798.84	0.714457	0.0531428	13.4441	3.33442e-41	1.67004e-39
ENSG00000157005.4	SST	protein_coding	7257.18	0.714173	0.0588322	12.1392	6.54965e-34	2.47447e-32
ENSG00000181061.14	HIGD1A	protein_coding	23818.8	0.713459	0.0459119	15.5397	1.86711e-54	1.39154e-52
ENSG00000149499.12	EML3	protein_coding	2235.17	0.713308	0.0821006	8.68822	3.68178e-18	6.87758e-17
ENSG00000132640.15	BTBD3	protein_coding	41591.1	0.712667	0.0459047	15.5249	2.35372e-54	1.74824e-52
ENSG00000176641.11	RNF152	protein_coding	855.55	0.712422	0.12869	5.53597	3.09509e-08	2.67355e-07
ENSG00000167912.6	AC090152.1	lncRNA	534.791	0.710785	0.142838	4.97617	6.48549e-07	4.78135e-06
ENSG00000255439.6	AC135050.2	protein_coding	281.269	0.709864	0.223269	3.17942	0.00147571	0.00608366
ENSG00000168487.19	BMP1	protein_coding	2126.76	0.708905	0.0838557	8.45386	2.8182e-17	5.0361e-16
ENSG00000109458.8	GAB1	protein_coding	709.993	0.708069	0.138762	5.10277	3.34723e-07	2.56828e-06
ENSG00000156011.17	PSD3	protein_coding	12338.7	0.707024	0.0580892	12.1713	4.41717e-34	1.68045e-32
ENSG00000159713.11	TPPP3	protein_coding	186.821	0.706894	0.244039	2.89664	0.0037718	0.0139601
ENSG00000115525.18	ST3GAL5	protein_coding	4598.27	0.706156	0.0623345	11.3285	9.48212e-30	3.07669e-28
ENSG00000175602.4	CCDC85B	protein_coding	852.576	0.705612	0.116551	6.0541	1.41203e-09	1.40476e-08
ENSG00000162878.13	PKDCC	protein_coding	4181.23	0.705184	0.0673647	10.4682	1.20973e-25	3.32287e-24
ENSG00000166974.13	MAPRE2	protein_coding	5733.31	0.703906	0.0593579	11.8587	1.9404e-32	6.96916e-31
ENSG00000237638.2	LINC02245	lncRNA	168.465	0.703329	0.246476	2.85354	0.00432355	0.0157146
ENSG00000145545.12	SRD5A1	protein_coding	6888.39	0.703078	0.0598679	11.7438	7.59739e-32	2.65447e-30
ENSG00000109501.14	WFS1	protein_coding	24607.3	0.701657	0.0482325	14.5474	6.06873e-48	3.79722e-46
ENSG00000127824.14	TUBA4A	protein_coding	18253.6	0.700498	0.0523889	13.3711	8.91741e-41	4.40564e-39
ENSG00000164483.17	SAMD3	protein_coding	649.975	0.697426	0.133594	5.2205	1.78445e-07	1.4124e-06
ENSG00000134323.12	MYCN	protein_coding	7699.19	0.697055	0.0548896	12.6992	5.97244e-37	2.56733e-35
ENSG00000108387.15	SEPTIN4	protein_coding	225.734	0.697006	0.221413	3.14799	0.00164397	0.00669516
ENSG00000134285.11	FKBP11	protein_coding	985.754	0.696922	0.116384	5.98813	2.12271e-09	2.08518e-08
ENSG00000186648.15	CARMIL3	protein_coding	2430.74	0.695457	0.077983	8.91806	4.74536e-19	9.33554e-18
ENSG00000110090.13	CPT1A	protein_coding	9985.05	0.694512	0.0585839	11.855	2.02749e-32	7.27001e-31
ENSG00000141504.12	SAT2	protein_coding	2719.36	0.694433	0.0742031	9.35855	8.08393e-21	1.76001e-19
ENSG00000166922.8	SCG5	protein_coding	23599.6	0.693807	0.0492106	14.0987	3.86686e-45	2.21049e-43
ENSG00000105088.8	OLFM2	protein_coding	3729.61	0.693482	0.0700603	9.89835	4.23212e-23	1.03375e-21
ENSG00000053254.15	FOXN3	protein_coding	6437.84	0.692835	0.0624299	11.0978	1.28543e-28	4.02149e-27
ENSG00000184867.14	ARMCX2	protein_coding	2699.6	0.69264	0.0837066	8.27462	1.28868e-16	2.19679e-15
ENSG00000162373.13	BEND5	protein_coding	422.512	0.690593	0.163204	4.23148	2.32157e-05	0.000137612
ENSG00000164038.16	SLC9B2	protein_coding	868.654	0.689144	0.118063	5.83706	5.31287e-09	4.99428e-08
ENSG00000114770.17	ABCC5	protein_coding	12066.4	0.688686	0.050323	13.6853	1.2427e-42	6.58663e-41
ENSG00000138623.10	SEMA7A	protein_coding	576.691	0.688405	0.144323	4.7699	1.84313e-06	1.27692e-05
ENSG00000153885.14	KCTD15	protein_coding	400.951	0.688154	0.183777	3.74451	0.000180744	0.000913847
ENSG00000155093.19	PTPRN2	protein_coding	28744	0.687481	0.0555653	12.3725	3.68196e-35	1.46721e-33
ENSG00000203877.8	RIPPLY2	protein_coding	342.736	0.687429	0.188764	3.64174	0.000270803	0.0013188
ENSG00000124067.17	SLC12A4	protein_coding	1865.87	0.686828	0.0857801	8.00684	1.17693e-15	1.88007e-14
ENSG00000124780.14	KCNK17	protein_coding	7480.42	0.686563	0.0595998	11.5196	1.05157e-30	3.5328e-29
ENSG00000072182.12	ASIC4	protein_coding	4439.21	0.686287	0.0677198	10.1342	3.89484e-24	1.01011e-22
ENSG00000133433.11	GSTT2B	protein_coding	1427.78	0.684642	0.0940611	7.27869	3.37075e-13	4.53525e-12
ENSG00000166165.13	CKB	protein_coding	21027.5	0.684398	0.0467761	14.6314	1.77214e-48	1.12823e-46
ENSG00000259663.2	AC010478.1	lncRNA	1127.25	0.684164	0.102159	6.69705	2.12669e-11	2.49546e-10
ENSG00000157617.17	C2CD2	protein_coding	356.268	0.683324	0.175661	3.89002	0.000100237	0.000533352
ENSG00000132329.11	RAMP1	protein_coding	8636.29	0.681992	0.0539441	12.6426	1.22966e-36	5.22413e-35
ENSG00000106714.17	CNTNAP3	protein_coding	516.902	0.680438	0.145379	4.68043	2.86269e-06	1.93298e-05
ENSG00000141622.14	RNF165	protein_coding	477.082	0.680122	0.163898	4.14967	3.32953e-05	0.000192143
ENSG00000115350.12	POLE4	protein_coding	422.734	0.679836	0.164623	4.12965	3.63318e-05	0.000208236
ENSG00000173598.14	NUDT4	protein_coding	37942.4	0.679327	0.0457364	14.8531	6.64224e-50	4.35575e-48
ENSG00000189431.8	RASSF10	protein_coding	273.691	0.678815	0.193768	3.50324	0.000459631	0.00212647
ENSG00000127415.13	IDUA	protein_coding	4003.75	0.678261	0.0655251	10.3512	4.13403e-25	1.10496e-23
ENSG00000124406.16	ATP8A1	protein_coding	5699.84	0.677711	0.0771818	8.78071	1.62452e-18	3.10909e-17
ENSG00000250056.8	LINC01018	lncRNA	774.711	0.676816	0.125156	5.40777	6.38151e-08	5.35355e-07
ENSG00000235934.2	AC007405.2	lncRNA	159.847	0.676032	0.258833	2.61185	0.00900548	0.0298411
ENSG00000148584.15	A1CF	protein_coding	16928.1	0.675619	0.0539362	12.5263	5.36319e-36	2.21811e-34
ENSG00000119408.17	NEK6	protein_coding	328.204	0.675554	0.183511	3.68127	0.000232071	0.00114751
ENSG00000013016.16	EHD3	protein_coding	624.387	0.673459	0.135682	4.96352	6.92256e-07	5.0864e-06
ENSG00000185340.15	GAS2L1	protein_coding	730.047	0.673317	0.133139	5.05725	4.25339e-07	3.215e-06
ENSG00000284691.1	AC073111.4	protein_coding	525.376	0.673221	0.163744	4.11143	3.93208e-05	0.000224424
ENSG00000054356.14	PTPRN	protein_coding	27120.2	0.672665	0.0531901	12.6464	1.17065e-36	4.99287e-35
ENSG00000183971.9	NPW	protein_coding	139.519	0.672384	0.275194	2.44331	0.0145532	0.0452189
ENSG00000126709.15	IFI6	protein_coding	808.42	0.671127	0.120225	5.58224	2.37438e-08	2.0798e-07
ENSG00000119669.5	IRF2BPL	protein_coding	14223.3	0.67048	0.0550893	12.1708	4.44731e-34	1.68897e-32
ENSG00000187601.5	MAGEH1	protein_coding	2213.82	0.670474	0.0818398	8.19253	2.55796e-16	4.24132e-15
ENSG00000163191.6	S100A11	protein_coding	584.648	0.670411	0.135743	4.93884	7.85869e-07	5.72989e-06
ENSG00000016082.15	ISL1	protein_coding	8725.03	0.670013	0.0596695	11.2287	2.94623e-29	9.40597e-28
ENSG00000235370.6	DNM1P51	transcribed_unprocessed_pseudogene	289.395	0.669654	0.198168	3.37923	0.000726883	0.0032177
ENSG00000154548.9	SRSF12	protein_coding	1001.15	0.669651	0.107883	6.20718	5.39423e-10	5.61457e-09
ENSG00000197291.9	RAMP2-AS1	lncRNA	294.614	0.66808	0.194644	3.43233	0.000598428	0.002705
ENSG00000111275.13	ALDH2	protein_coding	3903.38	0.667208	0.0648584	10.2872	8.0521e-25	2.12359e-23
ENSG00000262655.4	SPON1	protein_coding	780.717	0.666384	0.120063	5.55028	2.8522e-08	2.47255e-07
ENSG00000166265.13	CYYR1	protein_coding	736.13	0.665466	0.123799	5.37538	7.6421e-08	6.3501e-07
ENSG00000198673.10	TAFA2	protein_coding	137.035	0.665374	0.272922	2.43797	0.01477	0.0458079
ENSG00000110888.17	CAPRIN2	protein_coding	3132.78	0.664487	0.0788193	8.43051	3.44148e-17	6.12982e-16
ENSG00000180694.14	TMEM64	protein_coding	1899.16	0.664301	0.0969422	6.85255	7.25467e-12	8.80601e-11
ENSG00000149564.12	ESAM	protein_coding	461.181	0.662676	0.164784	4.02147	5.7835e-05	0.000322344
ENSG00000106070.20	GRB10	protein_coding	6568.14	0.662045	0.0609271	10.8662	1.67053e-27	5.01089e-26
ENSG00000206159.11	GYG2P1	transcribed_unprocessed_pseudogene	148.823	0.661717	0.265033	2.49674	0.0125343	0.0397142
ENSG00000188130.14	MAPK12	protein_coding	3302.62	0.661458	0.0684401	9.66477	4.25558e-22	9.92833e-21
ENSG00000155966.14	AFF2	protein_coding	644.408	0.661111	0.151412	4.3663	1.26371e-05	7.80861e-05
ENSG00000065320.9	NTN1	protein_coding	9584.86	0.660959	0.0550528	12.0059	3.30819e-33	1.22029e-31
ENSG00000107954.10	NEURL1	protein_coding	10331.6	0.660952	0.0582502	11.3468	7.69497e-30	2.50052e-28
ENSG00000131773.14	KHDRBS3	protein_coding	3855.65	0.660674	0.0657293	10.0514	9.05404e-24	2.291e-22
ENSG00000078699.22	CBFA2T2	protein_coding	16046.2	0.660535	0.0491535	13.4382	3.61076e-41	1.80431e-39
ENSG00000106688.12	SLC1A1	protein_coding	365.69	0.659944	0.171633	3.8451	0.000120503	0.00063286
ENSG00000130283.9	GDF1	protein_coding	2317.19	0.659437	0.0936814	7.03914	1.9343e-12	2.45578e-11
ENSG00000285188.1	AC008397.2	protein_coding	535.779	0.659212	0.164207	4.01452	5.95678e-05	0.000330903
ENSG00000136237.19	RAPGEF5	protein_coding	2952.46	0.659176	0.0739293	8.91629	4.82148e-19	9.46626e-18
ENSG00000119946.11	CNNM1	protein_coding	1702.22	0.658997	0.0872929	7.54926	4.37728e-14	6.25568e-13
ENSG00000161682.15	FAM171A2	protein_coding	7413.13	0.658757	0.0636101	10.3562	3.92342e-25	1.05253e-23
ENSG00000155980.13	KIF5A	protein_coding	2482.88	0.6586	0.0798228	8.25077	1.57376e-16	2.65426e-15
ENSG00000186222.5	BLOC1S4	protein_coding	2105.83	0.658108	0.0835569	7.87617	3.37569e-15	5.19119e-14
ENSG00000198535.5	C2CD4A	protein_coding	1428.48	0.657494	0.103585	6.34741	2.1897e-10	2.35549e-09
ENSG00000178773.15	CPNE7	protein_coding	192.537	0.656803	0.233718	2.81023	0.00495062	0.0177019
ENSG00000173852.15	DPY19L1	protein_coding	2392.02	0.656765	0.0832916	7.88513	3.14215e-15	4.84912e-14
ENSG00000260641.1	AC114811.2	lncRNA	267.955	0.656697	0.199162	3.2973	0.000976192	0.00419463
ENSG00000168280.17	KIF5C	protein_coding	21561	0.656504	0.0481699	13.6289	2.69539e-42	1.41149e-40
ENSG00000163686.15	ABHD6	protein_coding	1637.08	0.656427	0.0893837	7.34392	2.07426e-13	2.82392e-12
ENSG00000134532.19	SOX5	protein_coding	1690.98	0.655983	0.0971367	6.7532	1.44621e-11	1.72006e-10
ENSG00000257815.7	PRANCR	lncRNA	502.402	0.655503	0.146054	4.48809	7.18629e-06	4.58851e-05
ENSG00000235092.6	ID2-AS1	lncRNA	161.286	0.655051	0.254452	2.57436	0.0100426	0.0327655
ENSG00000152413.15	HOMER1	protein_coding	1324.76	0.654931	0.111983	5.84849	4.96041e-09	4.67503e-08
ENSG00000179921.15	GPBAR1	protein_coding	1837.75	0.653186	0.0871856	7.4919	6.78827e-14	9.56975e-13
ENSG00000124772.12	CPNE5	protein_coding	229.879	0.652789	0.22509	2.90013	0.00373012	0.013824
ENSG00000133169.6	BEX1	protein_coding	8145.6	0.652301	0.0585388	11.1431	7.74148e-29	2.43589e-27
ENSG00000166710.20	B2M	protein_coding	32081.4	0.652252	0.0450543	14.477	1.6934e-47	1.04756e-45
ENSG00000122779.18	TRIM24	protein_coding	9529.89	0.652175	0.0532313	12.2517	1.6446e-34	6.39025e-33
ENSG00000164442.10	CITED2	protein_coding	2936.63	0.651144	0.0764829	8.51358	1.68645e-17	3.03852e-16
ENSG00000009950.16	MLXIPL	protein_coding	28913	0.650858	0.049606	13.1206	2.51089e-39	1.1741e-37
ENSG00000144935.15	TRPC1	protein_coding	714.785	0.650854	0.12606	5.16305	2.42953e-07	1.89207e-06
ENSG00000198910.14	L1CAM	protein_coding	2176.62	0.650332	0.0897779	7.24379	4.36333e-13	5.82053e-12
ENSG00000271121.2	NUDT4P2	processed_pseudogene	1652.01	0.649779	0.0884593	7.34551	2.04981e-13	2.79411e-12
ENSG00000111674.9	ENO2	protein_coding	14210.5	0.649304	0.0537091	12.0893	1.20362e-33	4.51605e-32
ENSG00000180815.14	MAP3K15	protein_coding	2464.18	0.648347	0.0952705	6.80532	1.00822e-11	1.21236e-10
ENSG00000196141.14	SPATS2L	protein_coding	3181.51	0.64777	0.0841812	7.69496	1.41543e-14	2.08702e-13
ENSG00000280355.1	AL132656.4	TEC	160.965	0.647462	0.249663	2.59334	0.00950488	0.0312446
ENSG00000150764.14	DIXDC1	protein_coding	697.502	0.64632	0.127643	5.06351	4.11615e-07	3.12207e-06
ENSG00000147724.12	FAM135B	protein_coding	5501.31	0.646202	0.0588874	10.9735	5.12408e-28	1.55842e-26
ENSG00000213420.8	GPC2	protein_coding	1143.34	0.646025	0.104032	6.20984	5.30373e-10	5.52564e-09
ENSG00000134769.21	DTNA	protein_coding	356.029	0.644344	0.173355	3.71691	0.000201672	0.00101053
ENSG00000259479.6	SORD2P	transcribed_unprocessed_pseudogene	297.521	0.644006	0.202814	3.17535	0.00149658	0.00616269
ENSG00000116649.10	SRM	protein_coding	1470.62	0.643677	0.0930215	6.91965	4.52753e-12	5.57629e-11
ENSG00000103260.9	METRN	protein_coding	1050.8	0.643372	0.105395	6.1044	1.03185e-09	1.04462e-08
ENSG00000116157.6	GPX7	protein_coding	1926.25	0.643119	0.0845608	7.60541	2.84009e-14	4.11267e-13
ENSG00000064225.12	ST3GAL6	protein_coding	4928.19	0.643071	0.0635475	10.1195	4.52588e-24	1.16684e-22
ENSG00000109472.14	CPE	protein_coding	71887.8	0.642365	0.0523103	12.2799	1.16147e-34	4.56992e-33
ENSG00000103202.13	NME4	protein_coding	5234.54	0.642264	0.0627759	10.2311	1.43948e-24	3.77357e-23
ENSG00000187837.4	H1-2	protein_coding	740.254	0.642122	0.122876	5.22577	1.73434e-07	1.37669e-06
ENSG00000057704.13	TMCC3	protein_coding	3514.58	0.642091	0.0763302	8.41203	4.02986e-17	7.13128e-16
ENSG00000065413.20	ANKRD44	protein_coding	806.003	0.641887	0.117859	5.44625	5.14434e-08	4.35414e-07
ENSG00000188573.8	FBLL1	protein_coding	2034.5	0.641548	0.0824145	7.78441	7.00415e-15	1.05483e-13
ENSG00000109189.13	USP46	protein_coding	2059.72	0.641406	0.0803626	7.9814	1.44681e-15	2.29942e-14
ENSG00000174482.10	LINGO2	protein_coding	1290.98	0.641004	0.0967814	6.62322	3.51469e-11	4.05229e-10
ENSG00000080503.24	SMARCA2	protein_coding	17633.4	0.640809	0.0638833	10.0309	1.11449e-23	2.80382e-22
ENSG00000104611.12	SH2D4A	protein_coding	186.841	0.640471	0.234646	2.72952	0.00634262	0.0219743
ENSG00000225663.8	MCRIP1	protein_coding	6642.03	0.640289	0.063269	10.1201	4.49935e-24	1.16138e-22
ENSG00000149970.16	CNKSR2	protein_coding	710.007	0.640083	0.127432	5.02295	5.0885e-07	3.79759e-06
ENSG00000132932.17	ATP8A2	protein_coding	943.208	0.639201	0.111033	5.75687	8.56867e-09	7.87976e-08
ENSG00000181218.5	H2AW	protein_coding	181.608	0.639006	0.235554	2.71278	0.0066722	0.022974
ENSG00000185551.15	NR2F2	protein_coding	2439.5	0.637153	0.0756987	8.41695	3.86398e-17	6.84884e-16
ENSG00000163531.15	NFASC	protein_coding	26486.6	0.636366	0.0457858	13.8988	6.44378e-44	3.51782e-42
ENSG00000159248.5	GJD2	protein_coding	907.419	0.634762	0.111758	5.67982	1.3484e-08	1.21273e-07
ENSG00000012817.16	KDM5D	protein_coding	1851.28	0.634727	0.0846316	7.49988	6.38766e-14	9.01664e-13
ENSG00000140403.12	DNAJA4	protein_coding	4503.93	0.634064	0.0634322	9.99594	1.58778e-23	3.96256e-22
ENSG00000103546.18	SLC6A2	protein_coding	438.765	0.633953	0.164092	3.8634	0.00011182	0.00059024
ENSG00000196208.14	GREB1	protein_coding	506.116	0.633361	0.163915	3.86397	0.000111559	0.000589004
ENSG00000099308.10	MAST3	protein_coding	3941.42	0.633228	0.0684312	9.25349	2.17276e-20	4.62893e-19
ENSG00000134294.14	SLC38A2	protein_coding	13466.3	0.632115	0.0601268	10.513	7.5233e-26	2.08485e-24
ENSG00000163590.14	PPM1L	protein_coding	6309.28	0.631922	0.0601596	10.5041	8.27149e-26	2.28639e-24
ENSG00000147180.17	ZNF711	protein_coding	4269.32	0.631662	0.0670472	9.42115	4.4616e-21	9.87113e-20
ENSG00000103034.14	NDRG4	protein_coding	232.208	0.631618	0.22319	2.82996	0.00465537	0.0167534
ENSG00000198498.10	TMA16	protein_coding	286.274	0.630103	0.19253	3.27275	0.00106505	0.00454427
ENSG00000111328.7	CDK2AP1	protein_coding	2872.3	0.629228	0.0722749	8.70604	3.14678e-18	5.90854e-17
ENSG00000109956.13	B3GAT1	protein_coding	2458.79	0.628577	0.0818083	7.68354	1.54755e-14	2.27722e-13
ENSG00000162981.14	LRATD1	protein_coding	14934.8	0.628053	0.049128	12.784	2.01386e-37	8.81295e-36
ENSG00000197283.17	SYNGAP1	protein_coding	4466.8	0.627613	0.0626757	10.0137	1.3276e-23	3.32845e-22
ENSG00000168056.16	LTBP3	protein_coding	5026.64	0.62741	0.0665368	9.42952	4.11962e-21	9.15159e-20
ENSG00000103494.14	RPGRIP1L	protein_coding	991.312	0.626373	0.107438	5.83011	5.53911e-09	5.18686e-08
ENSG00000171940.13	ZNF217	protein_coding	384.522	0.626205	0.17733	3.5313	0.000413524	0.00193655
ENSG00000114853.14	ZBTB47	protein_coding	636.83	0.62619	0.144214	4.34209	1.41136e-05	8.66943e-05
ENSG00000010404.18	IDS	protein_coding	15412.8	0.625242	0.0487938	12.814	1.36963e-37	6.01781e-36
ENSG00000125354.23	SEPTIN6	protein_coding	2297.83	0.625157	0.0782349	7.99076	1.34107e-15	2.13603e-14
ENSG00000197121.15	PGAP1	protein_coding	4792.77	0.624442	0.0626594	9.96565	2.15457e-23	5.33438e-22
ENSG00000074657.14	ZNF532	protein_coding	383.261	0.623656	0.198981	3.13424	0.001723	0.00699092
ENSG00000088538.13	DOCK3	protein_coding	1904.4	0.62349	0.0831152	7.50151	6.30857e-14	8.91652e-13
ENSG00000090674.16	MCOLN1	protein_coding	5490.81	0.623165	0.0594228	10.487	9.91498e-26	2.73376e-24
ENSG00000279249.3	AC007614.1	lncRNA	382.298	0.622906	0.168282	3.70155	0.000214288	0.00106689
ENSG00000213563.7	C8orf82	protein_coding	3828.42	0.6229	0.0694963	8.96307	3.1577e-19	6.26861e-18
ENSG00000172375.13	C2CD2L	protein_coding	5824.63	0.622147	0.0659372	9.43544	3.8935e-21	8.67574e-20
ENSG00000287064.1	AL606500.1	lncRNA	166.733	0.621543	0.245933	2.52729	0.0114948	0.0368323
ENSG00000072041.17	SLC6A15	protein_coding	291.737	0.621524	0.199264	3.11909	0.00181408	0.00731028
ENSG00000186231.17	KLHL32	protein_coding	324.986	0.62043	0.187823	3.30327	0.000955635	0.00411196
ENSG00000133027.18	PEMT	protein_coding	1370.88	0.620326	0.0941337	6.58984	4.40299e-11	5.0445e-10
ENSG00000139926.16	FRMD6	protein_coding	392.13	0.619925	0.176426	3.51381	0.000441735	0.00205325
ENSG00000135905.19	DOCK10	protein_coding	838.787	0.619108	0.119484	5.18152	2.20087e-07	1.72507e-06
ENSG00000160460.16	SPTBN4	protein_coding	2971.13	0.617803	0.0763003	8.097	5.63325e-16	9.22139e-15
ENSG00000229980.5	TOB1-AS1	lncRNA	221.282	0.617768	0.224198	2.75546	0.005861	0.0204881
ENSG00000112320.12	SOBP	protein_coding	3456.95	0.616797	0.0688843	8.9541	3.42513e-19	6.78716e-18
ENSG00000132669.13	RIN2	protein_coding	1555.2	0.616324	0.0909593	6.77583	1.23696e-11	1.48008e-10
ENSG00000206432.4	TMEM200C	protein_coding	633.137	0.616101	0.143599	4.29042	1.78332e-05	0.000107903
ENSG00000124172.10	ATP5F1E	protein_coding	23565	0.615829	0.164365	3.74672	0.000179165	0.000907097
ENSG00000170049.9	KCNAB3	protein_coding	255.873	0.615156	0.200944	3.06133	0.00220356	0.00868732
ENSG00000248015.7	AC005329.1	lncRNA	324.744	0.614893	0.180387	3.40875	0.00065262	0.00292274
ENSG00000133216.16	EPHB2	protein_coding	2256.31	0.614578	0.0790576	7.7738	7.61649e-15	1.14389e-13
ENSG00000189212.12	DPY19L2P1	transcribed_unprocessed_pseudogene	423.651	0.614152	0.158505	3.87466	0.000106776	0.000565663
ENSG00000181754.7	AMIGO1	protein_coding	1686.84	0.61399	0.0867789	7.07534	1.49088e-12	1.90946e-11
ENSG00000184979.10	USP18	protein_coding	1294.7	0.61359	0.0980082	6.2606	3.83494e-10	4.04753e-09
ENSG00000131171.13	SH3BGRL	protein_coding	2628.56	0.613589	0.076295	8.04233	8.81475e-16	1.42267e-14
ENSG00000113448.19	PDE4D	protein_coding	1623.57	0.613076	0.0928592	6.60221	4.0508e-11	4.6581e-10
ENSG00000138411.13	HECW2	protein_coding	3670.77	0.612461	0.0773386	7.91922	2.39004e-15	3.72795e-14
ENSG00000196090.12	PTPRT	protein_coding	1831.06	0.611543	0.0846288	7.22618	4.96779e-13	6.60265e-12
ENSG00000113657.13	DPYSL3	protein_coding	1273.79	0.610991	0.128726	4.74646	2.07009e-06	1.42242e-05
ENSG00000239521.9	CASTOR3	transcribed_unprocessed_pseudogene	3114.84	0.610226	0.0731389	8.34339	7.21935e-17	1.25317e-15
ENSG00000173567.15	ADGRF3	protein_coding	427.799	0.609836	0.161793	3.76924	0.000163748	0.000836828
ENSG00000144655.15	CSRNP1	protein_coding	1935.68	0.609672	0.0820802	7.42776	1.10451e-13	1.5343e-12
ENSG00000144893.12	MED12L	protein_coding	3336.04	0.608732	0.0806942	7.5437	4.56831e-14	6.50739e-13
ENSG00000171914.16	TLN2	protein_coding	2602.44	0.608645	0.20798	2.92646	0.00342849	0.0128507
ENSG00000175414.7	ARL10	protein_coding	2702.42	0.608477	0.0764987	7.95408	1.80464e-15	2.83715e-14
ENSG00000182158.15	CREB3L2	protein_coding	6957.64	0.608422	0.0617455	9.85371	6.60579e-23	1.59746e-21
ENSG00000162595.7	DIRAS3	protein_coding	501.478	0.608061	0.145517	4.17862	2.93281e-05	0.000170966
ENSG00000143702.16	CEP170	protein_coding	4192.09	0.607953	0.0796001	7.63759	2.21318e-14	3.23272e-13
ENSG00000162512.16	SDC3	protein_coding	1858.16	0.607634	0.0978712	6.2085	5.34917e-10	5.57033e-09
ENSG00000174939.11	ASPHD1	protein_coding	2117.37	0.607469	0.0883496	6.87574	6.16689e-12	7.52747e-11
ENSG00000261342.1	AC006538.1	lncRNA	427.214	0.606288	0.172681	3.51104	0.000446363	0.00207167
ENSG00000243449.6	C4orf48	protein_coding	3762.67	0.606259	0.0666587	9.09497	9.4615e-20	1.94732e-18
ENSG00000285508.1	AL034430.1	protein_coding	354.852	0.605902	0.170577	3.55208	0.000382199	0.00179834
ENSG00000117600.12	PLPPR4	protein_coding	208.481	0.605475	0.222587	2.72018	0.00652468	0.0225335
ENSG00000049769.14	PPP1R3F	protein_coding	945.03	0.605343	0.11051	5.4777	4.30893e-08	3.66696e-07
ENSG00000285725.1	AC004967.2	lncRNA	430.837	0.604616	0.156439	3.86487	0.000111148	0.000587119
ENSG00000182240.16	BACE2	protein_coding	2633.3	0.604124	0.0757502	7.97521	1.52117e-15	2.40534e-14
ENSG00000259726.1	CSPG4P11	transcribed_unprocessed_pseudogene	287.88	0.6039	0.206965	2.91788	0.00352415	0.0131685
ENSG00000137040.10	RANBP6	protein_coding	3268.47	0.603678	0.0704581	8.5679	1.0539e-17	1.91943e-16
ENSG00000144711.16	IQSEC1	protein_coding	17076.8	0.603474	0.0490476	12.3038	8.63666e-35	3.41047e-33
ENSG00000136943.11	CTSV	protein_coding	452.762	0.603239	0.156234	3.86113	0.000112863	0.000595314
ENSG00000167397.15	VKORC1	protein_coding	4806.38	0.602873	0.062345	9.66995	4.04582e-22	9.45915e-21
ENSG00000131711.15	MAP1B	protein_coding	36235.9	0.602696	0.0446442	13.5	1.56408e-41	8.01754e-40
ENSG00000259295.6	CSPG4P12	transcribed_unprocessed_pseudogene	967.398	0.60249	0.112588	5.3513	8.73254e-08	7.215e-07
ENSG00000205002.4	AARD	protein_coding	491.81	0.601356	0.147783	4.06917	4.71806e-05	0.000266154
ENSG00000177669.4	MBOAT4	protein_coding	433.785	0.601009	0.157761	3.80962	0.000139178	0.00072088
ENSG00000113916.18	BCL6	protein_coding	1190.74	0.600936	0.101997	5.89172	3.82194e-09	3.64931e-08
ENSG00000162433.15	AK4	protein_coding	2846.51	0.600394	0.0794959	7.55252	4.26926e-14	6.11331e-13
ENSG00000167588.13	GPD1	protein_coding	905.51	0.600368	0.112631	5.33041	9.79901e-08	8.01727e-07
ENSG00000088970.16	KIZ	protein_coding	1683.36	0.600246	0.0902	6.65461	2.84045e-11	3.2993e-10
ENSG00000118200.14	CAMSAP2	protein_coding	9810.52	0.599215	0.0573505	10.4483	1.49184e-25	4.07727e-24
ENSG00000173706.14	HEG1	protein_coding	262.667	0.599128	0.228042	2.62727	0.00860726	0.0286738
ENSG00000180777.14	ANKRD30B	protein_coding	195.911	0.597784	0.229055	2.60978	0.00906008	0.0299856
ENSG00000139946.10	PELI2	protein_coding	2138.06	0.597575	0.0859772	6.95039	3.64274e-12	4.52483e-11
ENSG00000203739.4	AL645568.1	lncRNA	271.944	0.596484	0.197073	3.02671	0.00247227	0.00961821
ENSG00000149541.10	B3GAT3	protein_coding	5120.38	0.596449	0.064859	9.19609	3.71208e-20	7.81685e-19
ENSG00000179978.11	NAIPP2	unprocessed_pseudogene	1684.72	0.596402	0.0930971	6.40624	1.49156e-10	1.62693e-09
ENSG00000166803.14	PCLAF	protein_coding	2190.46	0.596253	0.0812614	7.33748	2.17657e-13	2.95951e-12
ENSG00000245293.3	CYP2U1-AS1	lncRNA	291.992	0.596115	0.188299	3.16579	0.0015466	0.00634238
ENSG00000169169.15	CPT1C	protein_coding	7452.78	0.595807	0.0552416	10.7855	4.0318e-27	1.18337e-25
ENSG00000164363.10	SLC6A18	protein_coding	955.027	0.595655	0.11843	5.02962	4.91453e-07	3.6753e-06
ENSG00000101246.20	ARFRP1	protein_coding	1355.03	0.594643	0.0980134	6.06695	1.30359e-09	1.30222e-08
ENSG00000129946.10	SHC2	protein_coding	3251.31	0.594612	0.076195	7.80382	6.00609e-15	9.08906e-14
ENSG00000198221.10	AFDN-DT	lncRNA	263.775	0.5944	0.201858	2.94465	0.00323318	0.0121792
ENSG00000165434.8	PGM2L1	protein_coding	3269.99	0.594273	0.0708568	8.38695	4.98906e-17	8.76476e-16
ENSG00000108984.15	MAP2K6	protein_coding	4343.74	0.593266	0.0645279	9.19394	3.78693e-20	7.96679e-19
ENSG00000159450.12	TCHH	protein_coding	296.009	0.593048	0.185996	3.18849	0.00143017	0.00591039
ENSG00000100167.20	SEPTIN3	protein_coding	7878.65	0.592657	0.0552528	10.7263	7.66194e-27	2.22196e-25
ENSG00000221988.13	PPT2	protein_coding	2853.26	0.59139	0.0724264	8.1654	3.20375e-16	5.288e-15
ENSG00000175182.15	FAM131A	protein_coding	1337.54	0.59131	0.103219	5.72867	1.01219e-08	9.20967e-08
ENSG00000264207.1	AC239868.1	lncRNA	656.996	0.59119	0.131033	4.51176	6.42907e-06	4.13525e-05
ENSG00000242419.5	PCDHGC4	protein_coding	634.228	0.591089	0.157357	3.75636	0.000172401	0.000876535
ENSG00000197885.11	NKIRAS1	protein_coding	1340.63	0.590418	0.101984	5.78935	7.06598e-09	6.55479e-08
ENSG00000084731.15	KIF3C	protein_coding	6453.98	0.590408	0.0614003	9.61571	6.86312e-22	1.58929e-20
ENSG00000198915.12	RASGEF1A	protein_coding	169.858	0.588463	0.24415	2.41025	0.0159416	0.0489408
ENSG00000100364.18	KIAA0930	protein_coding	3955.83	0.588364	0.0710619	8.27961	1.23583e-16	2.10835e-15
ENSG00000103254.10	ANTKMT	protein_coding	1982.52	0.585914	0.0867032	6.7577	1.402e-11	1.66841e-10
ENSG00000242114.6	MTFP1	protein_coding	612.202	0.585858	0.135426	4.32602	1.51829e-05	9.28187e-05
ENSG00000197977.4	ELOVL2	protein_coding	10377	0.585069	0.0524671	11.1512	7.06777e-29	2.23356e-27
ENSG00000129195.16	PIMREG	protein_coding	1888.69	0.58466	0.0853674	6.84875	7.44976e-12	9.02777e-11
ENSG00000092068.20	SLC7A8	protein_coding	14207	0.584617	0.0538761	10.8511	1.96966e-27	5.88392e-26
ENSG00000122591.12	FAM126A	protein_coding	4935.44	0.584477	0.0700266	8.3465	7.03177e-17	1.22255e-15
ENSG00000002587.10	HS3ST1	protein_coding	420.193	0.584209	0.169082	3.45518	0.000549923	0.00250389
ENSG00000164684.13	ZNF704	protein_coding	1490.98	0.584165	0.118012	4.95007	7.41887e-07	5.42915e-06
ENSG00000186815.13	TPCN1	protein_coding	7164.6	0.584049	0.0639622	9.13116	6.77688e-20	1.40538e-18
ENSG00000111052.7	LIN7A	protein_coding	2106.91	0.583895	0.0796737	7.32857	2.32621e-13	3.15709e-12
ENSG00000173452.14	TMEM196	protein_coding	1540.62	0.583578	0.122742	4.75451	1.9893e-06	1.36993e-05
ENSG00000130830.15	MPP1	protein_coding	6391.6	0.583418	0.0645958	9.03182	1.68846e-19	3.41081e-18
ENSG00000168273.8	SMIM4	protein_coding	635.431	0.582875	0.157396	3.70324	0.000212865	0.00106053
ENSG00000187243.16	MAGED4B	protein_coding	2315.93	0.582702	0.0808517	7.20704	5.71799e-13	7.58128e-12
ENSG00000124104.19	SNX21	protein_coding	717.486	0.582605	0.123667	4.71108	2.46404e-06	1.67938e-05
ENSG00000115963.13	RND3	protein_coding	1050.42	0.581287	0.112297	5.17632	2.26303e-07	1.76808e-06
ENSG00000102241.12	HTATSF1	protein_coding	18121.4	0.580976	0.0505905	11.4839	1.58936e-30	5.29877e-29
ENSG00000101439.9	CST3	protein_coding	5319.64	0.580811	0.0609505	9.52922	1.58464e-21	3.59706e-20
ENSG00000166073.11	GPR176	protein_coding	3362.11	0.580485	0.0703185	8.25508	1.51804e-16	2.56575e-15
ENSG00000187866.10	FAM122A	protein_coding	2040.46	-0.580586	0.0852239	-6.81248	9.59312e-12	1.15482e-10
ENSG00000167393.18	PPP2R3B	protein_coding	2236.37	-0.580657	0.083605	-6.94525	3.778e-12	4.69018e-11
ENSG00000136827.12	TOR1A	protein_coding	2037.84	-0.581235	0.0823597	-7.05728	1.6979e-12	2.16698e-11
ENSG00000169436.17	COL22A1	protein_coding	323.005	-0.581572	0.209496	-2.77606	0.00550227	0.0193939
ENSG00000143643.13	TTC13	protein_coding	1965.69	-0.581754	0.0823271	-7.06637	1.5904e-12	2.03097e-11
ENSG00000164066.13	INTU	protein_coding	1052	-0.581756	0.129651	-4.48708	7.22057e-06	4.6077e-05
ENSG00000204956.5	PCDHGA1	protein_coding	189.106	-0.582325	0.235931	-2.4682	0.0135794	0.0425991
ENSG00000186446.12	ZNF501	protein_coding	244.781	-0.583356	0.207526	-2.811	0.00493882	0.0176715
ENSG00000286681.1	AF235103.3	lncRNA	202.358	-0.583774	0.234358	-2.49095	0.0127403	0.0402829
ENSG00000090054.15	SPTLC1	protein_coding	4835.57	-0.583958	0.0615908	-9.48124	2.51274e-21	5.63934e-20
ENSG00000220201.7	ZGLP1	protein_coding	248.473	-0.584542	0.22944	-2.54769	0.0108438	0.0350084
ENSG00000009780.16	FAM76A	protein_coding	593.009	-0.585632	0.140154	-4.17848	2.93465e-05	0.000171028
ENSG00000172037.14	LAMB2	protein_coding	1482.44	-0.586148	0.0973855	-6.01885	1.75662e-09	1.73463e-08
ENSG00000173480.11	ZNF417	protein_coding	1015.78	-0.586537	0.109916	-5.33622	9.49028e-08	7.79095e-07
ENSG00000161921.16	CXCL16	protein_coding	247.531	-0.58805	0.211298	-2.78304	0.00538522	0.0190595
ENSG00000196705.8	ZNF431	protein_coding	1812.71	-0.588349	0.11426	-5.14922	2.61575e-07	2.0313e-06
ENSG00000278965.1	AC122713.2	TEC	177.388	-0.588652	0.240321	-2.44944	0.0143077	0.0445701
ENSG00000136935.14	GOLGA1	protein_coding	1452.28	-0.588938	0.0944324	-6.23661	4.47163e-10	4.69457e-09
ENSG00000244187.8	TMEM141	protein_coding	1597.07	-0.588975	0.088519	-6.65366	2.85897e-11	3.31728e-10
ENSG00000180525.13	PRR26	lncRNA	831.201	-0.589346	0.116032	-5.07916	3.79103e-07	2.88751e-06
ENSG00000101210.13	EEF1A2	protein_coding	10201.2	-0.589511	0.0535803	-11.0024	3.72159e-28	1.13503e-26
ENSG00000279692.1	AC110285.6	TEC	269.132	-0.589586	0.196456	-3.00111	0.00268996	0.0103563
ENSG00000119471.15	HSDL2	protein_coding	2919.27	-0.590232	0.0719386	-8.20466	2.31246e-16	3.85769e-15
ENSG00000160685.13	ZBTB7B	protein_coding	3766.29	-0.590579	0.0666348	-8.86292	7.79448e-19	1.51836e-17
ENSG00000164930.12	FZD6	protein_coding	2500.99	-0.591385	0.0771886	-7.66156	1.83695e-14	2.69037e-13
ENSG00000243406.6	MRPS31P5	transcribed_unprocessed_pseudogene	828.892	-0.591457	0.116328	-5.08439	3.68817e-07	2.81604e-06
ENSG00000285077.2	ARHGAP11B	protein_coding	362.841	-0.591624	0.173217	-3.41551	0.000636625	0.00285774
ENSG00000135040.16	NAA35	protein_coding	2879.32	-0.592047	0.225652	-2.62372	0.00869765	0.0289661
ENSG00000196724.13	ZNF418	protein_coding	548.64	-0.592053	0.151034	-3.92	8.85488e-05	0.000475096
ENSG00000116396.15	KCNC4	protein_coding	480.069	-0.592247	0.17031	-3.47746	0.000506191	0.00232273
ENSG00000169891.18	REPS2	protein_coding	659.936	-0.5924	0.142179	-4.16656	3.09227e-05	0.000179495
ENSG00000106546.14	AHR	protein_coding	1340.71	-0.593076	0.105611	-5.61567	1.95806e-08	1.7283e-07
ENSG00000155158.20	TTC39B	protein_coding	664.785	-0.593718	0.131133	-4.5276	5.96567e-06	3.8565e-05
ENSG00000142765.18	SYTL1	protein_coding	1974.34	-0.594169	0.087609	-6.78205	1.18484e-11	1.42005e-10
ENSG00000188811.14	NHLRC3	protein_coding	4163.68	-0.595968	0.067593	-8.81701	1.1756e-18	2.26781e-17
ENSG00000164627.18	KIF6	protein_coding	199.342	-0.59641	0.225043	-2.65021	0.00804422	0.027079
ENSG00000108375.13	RNF43	protein_coding	2198.28	-0.596727	0.0824927	-7.2337	4.70015e-13	6.25455e-12
ENSG00000116299.17	ELAPOR1	protein_coding	2745.59	-0.597392	0.0896085	-6.66668	2.61646e-11	3.04723e-10
ENSG00000196466.10	ZNF799	protein_coding	729.708	-0.598598	0.12325	-4.85676	1.1932e-06	8.51223e-06
ENSG00000140961.14	OSGIN1	protein_coding	256.113	-0.599012	0.203622	-2.94179	0.0032632	0.0122754
ENSG00000196363.9	WDR5	protein_coding	3792.92	-0.600161	0.0660334	-9.08875	1.00188e-19	2.06009e-18
ENSG00000138709.19	LARP1B	protein_coding	2198.05	-0.601335	0.0846651	-7.10251	1.22511e-12	1.58301e-11
ENSG00000169155.10	ZBTB43	protein_coding	1026.01	-0.602256	0.107767	-5.58851	2.29027e-08	2.01096e-07
ENSG00000238113.7	LINC01410	lncRNA	734.872	-0.602432	0.124702	-4.83098	1.35863e-06	9.61697e-06
ENSG00000167363.14	FN3K	protein_coding	3414.11	-0.602529	0.0740003	-8.14226	3.87976e-16	6.38451e-15
ENSG00000106701.13	FSD1L	protein_coding	3475.17	-0.603688	0.0730717	-8.26159	1.4375e-16	2.43338e-15
ENSG00000046651.15	OFD1	protein_coding	2021.7	-0.603707	0.0908862	-6.64245	3.08506e-11	3.57582e-10
ENSG00000131845.15	ZNF304	protein_coding	867.156	-0.603914	0.113681	-5.31238	1.08204e-07	8.8035e-07
ENSG00000166483.11	WEE1	protein_coding	5447.66	-0.604026	0.0605861	-9.96972	2.06821e-23	5.12839e-22
ENSG00000162687.18	KCNT2	protein_coding	1035.61	-0.604831	0.106043	-5.70363	1.17284e-08	1.06051e-07
ENSG00000221887.6	HMSD	protein_coding	195.417	-0.604981	0.227244	-2.66226	0.00776184	0.0262174
ENSG00000171435.14	KSR2	protein_coding	1245.67	-0.605537	0.107824	-5.616	1.9543e-08	1.72568e-07
ENSG00000119431.9	HDHD3	protein_coding	823.196	-0.605921	0.122113	-4.96196	6.97843e-07	5.12228e-06
ENSG00000162849.16	KIF26B	protein_coding	632.277	-0.608103	0.154833	-3.92747	8.58436e-05	0.000461943
ENSG00000006555.11	TTC22	protein_coding	343.881	-0.608112	0.201761	-3.01402	0.00257815	0.00998033
ENSG00000220804.8	LINC01881	transcribed_unprocessed_pseudogene	664.295	-0.608399	0.132961	-4.57579	4.74437e-06	3.11213e-05
ENSG00000185947.15	ZNF267	protein_coding	833	-0.608721	0.121632	-5.00463	5.59691e-07	4.15855e-06
ENSG00000139517.9	LNX2	protein_coding	4819.49	-0.60894	0.065218	-9.33699	9.91111e-21	2.14074e-19
ENSG00000057593.14	F7	protein_coding	3437.92	-0.609482	0.0696957	-8.7449	2.23208e-18	4.21278e-17
ENSG00000125482.13	TTF1	protein_coding	1109.75	-0.610111	0.10483	-5.81999	5.88509e-09	5.492e-08
ENSG00000107242.20	PIP5K1B	protein_coding	356.759	-0.610903	0.180384	-3.38667	0.000707457	0.00313999
ENSG00000204524.7	ZNF805	protein_coding	707.509	-0.611087	0.132903	-4.59801	4.26546e-06	2.81404e-05
ENSG00000160271.16	RALGDS	protein_coding	6064.38	-0.612392	0.0632312	-9.68496	3.49359e-22	8.19437e-21
ENSG00000130643.9	CALY	protein_coding	7945.48	-0.612785	0.0592431	-10.3436	4.47562e-25	1.19479e-23
ENSG00000163932.15	PRKCD	protein_coding	3075.03	-0.612977	0.0700513	-8.7504	2.12591e-18	4.02284e-17
ENSG00000148218.16	ALAD	protein_coding	3265.52	-0.61304	0.0723945	-8.46804	2.49549e-17	4.46673e-16
ENSG00000140025.16	EFCAB11	protein_coding	560.023	-0.613496	0.139762	-4.38957	1.13576e-05	7.06998e-05
ENSG00000148356.14	LRSAM1	protein_coding	1400.23	-0.614083	0.0952996	-6.44371	1.16588e-10	1.28323e-09
ENSG00000152518.8	ZFP36L2	protein_coding	7681.03	-0.615028	0.054738	-11.2359	2.71842e-29	8.69139e-28
ENSG00000120519.15	SLC10A7	protein_coding	403.918	-0.615761	0.160902	-3.82693	0.00012975	0.000676865
ENSG00000081059.20	TCF7	protein_coding	482.448	-0.61677	0.155044	-3.97802	6.94914e-05	0.000381181
ENSG00000167543.16	TP53I13	protein_coding	6601.08	-0.617246	0.0644441	-9.578	9.89379e-22	2.28142e-20
ENSG00000152939.17	MARVELD2	protein_coding	4179.45	-0.618312	0.0787018	-7.85639	3.95356e-15	6.05852e-14
ENSG00000164830.18	OXR1	protein_coding	412.523	-0.618829	0.175544	-3.5252	0.000423165	0.00197661
ENSG00000164920.9	OSR2	protein_coding	252.91	-0.618897	0.214149	-2.89002	0.00385215	0.0142166
ENSG00000135828.11	RNASEL	protein_coding	747.088	-0.620137	0.122835	-5.04855	4.45185e-07	3.3534e-06
ENSG00000106692.15	FKTN	protein_coding	2325.36	-0.620304	0.0805338	-7.7024	1.33529e-14	1.97553e-13
ENSG00000172006.12	ZNF554	protein_coding	590.62	-0.62069	0.141366	-4.39067	1.13e-05	7.03816e-05
ENSG00000182631.7	RXFP3	protein_coding	259.016	-0.621329	0.215021	-2.88962	0.00385712	0.0142325
ENSG00000197976.12	AKAP17A	protein_coding	6045.41	-0.621878	0.05926	-10.4941	9.19873e-26	2.53948e-24
ENSG00000234678.2	ELF3-AS1	lncRNA	224.98	-0.621923	0.234378	-2.65351	0.00796601	0.0268323
ENSG00000227811.3	INKA2-AS1	lncRNA	242.075	-0.622142	0.206673	-3.01027	0.00261014	0.0100881
ENSG00000120685.20	PROSER1	protein_coding	11179.1	-0.62291	0.052677	-11.8251	2.89598e-32	1.02662e-30
ENSG00000114737.16	CISH	protein_coding	221.152	-0.625136	0.215265	-2.90402	0.00368401	0.0136746
ENSG00000099864.18	PALM	protein_coding	2259.66	-0.625205	0.0965679	-6.47426	9.52779e-11	1.05882e-09
ENSG00000165591.6	FAAH2	protein_coding	1025.95	-0.625499	0.108298	-5.77571	7.66288e-09	7.06947e-08
ENSG00000136866.14	ZFP37	protein_coding	325.775	-0.626025	0.182815	-3.42437	0.000616229	0.00277627
ENSG00000198416.9	ZNF658B	transcribed_unprocessed_pseudogene	262.01	-0.626299	0.203551	-3.07687	0.0020919	0.00828901
ENSG00000180730.5	SHISA2	protein_coding	664.974	-0.626628	0.127887	-4.89986	9.59034e-07	6.90941e-06
ENSG00000127328.22	RAB3IP	protein_coding	8395.21	-0.62675	0.0585429	-10.7058	9.55741e-27	2.76431e-25
ENSG00000276547.1	PCDHGB5	protein_coding	2935.17	-0.626913	0.0762414	-8.22273	1.98917e-16	3.32599e-15
ENSG00000213465.8	ARL2	protein_coding	2910.9	-0.627523	0.0729426	-8.60297	7.76764e-18	1.4254e-16
ENSG00000015285.11	WAS	protein_coding	184.786	-0.627654	0.234085	-2.6813	0.0073336	0.0249445
ENSG00000128311.14	TST	protein_coding	1064.92	-0.627664	0.109438	-5.73536	9.73065e-09	8.86106e-08
ENSG00000079257.8	LXN	protein_coding	341.969	-0.627825	0.173959	-3.60904	0.00030733	0.00147856
ENSG00000148358.19	GPR107	protein_coding	8288.47	-0.627944	0.0549292	-11.4319	2.89782e-30	9.55885e-29
ENSG00000136870.10	ZNF189	protein_coding	1592.47	-0.62795	0.0895524	-7.01209	2.34777e-12	2.96177e-11
ENSG00000136944.19	LMX1B	protein_coding	1556.58	-0.628271	0.096063	-6.5402	6.1437e-11	6.9226e-10
ENSG00000148399.13	DPH7	protein_coding	1983.13	-0.628308	0.0837266	-7.50428	6.17681e-14	8.74728e-13
ENSG00000214039.9	LINC02418	lncRNA	1044.29	-0.628965	0.10965	-5.73609	9.68873e-09	8.83025e-08
ENSG00000136830.12	NIBAN2	protein_coding	2091.62	-0.629156	0.100393	-6.26693	3.68225e-10	3.89565e-09
ENSG00000066697.15	MSANTD3	protein_coding	952.414	-0.629768	0.112071	-5.61938	1.91645e-08	1.69638e-07
ENSG00000111877.17	MCM9	protein_coding	779.535	-0.629867	0.137579	-4.57823	4.68928e-06	3.0797e-05
ENSG00000166272.18	WBP1L	protein_coding	1627.96	-0.630625	0.0891383	-7.07469	1.49788e-12	1.91731e-11
ENSG00000115325.13	DOK1	protein_coding	2213.18	-0.630905	0.082868	-7.61338	2.67025e-14	3.8693e-13
ENSG00000140564.12	FURIN	protein_coding	6970.56	-0.631305	0.0648056	-9.74152	2.00529e-22	4.74941e-21
ENSG00000165209.19	STRBP	protein_coding	3988.44	-0.63187	0.0646728	-9.77026	1.51062e-22	3.5817e-21
ENSG00000108604.16	SMARCD2	protein_coding	6226.86	-0.632281	0.0572871	-11.0371	2.53205e-28	7.78766e-27
ENSG00000076944.16	STXBP2	protein_coding	5620.81	-0.632311	0.0683393	-9.25252	2.19257e-20	4.66658e-19
ENSG00000175611.12	LINC00476	lncRNA	244.431	-0.632869	0.220008	-2.87658	0.00402015	0.0147468
ENSG00000116017.11	ARID3A	protein_coding	10037.6	-0.633018	0.069114	-9.15904	5.23611e-20	1.09104e-18
ENSG00000138376.11	BARD1	protein_coding	1137.25	-0.633654	0.114885	-5.51556	3.47668e-08	2.99163e-07
ENSG00000164171.11	ITGA2	protein_coding	256.7	-0.634584	0.235254	-2.69744	0.00698753	0.0238921
ENSG00000106617.15	PRKAG2	protein_coding	2207.67	-0.634667	0.104426	-6.07768	1.21934e-09	1.2231e-08
ENSG00000102699.6	PARP4	protein_coding	14591.6	-0.634735	0.0505279	-12.5621	3.41336e-36	1.42519e-34
ENSG00000196312.15	MFSD14C	transcribed_unprocessed_pseudogene	2811.38	-0.635236	0.0733595	-8.65922	4.75023e-18	8.7982e-17
ENSG00000258884.2	LINC02321	lncRNA	165.357	-0.636015	0.262986	-2.41843	0.0155875	0.0479887
ENSG00000095066.11	HOOK2	protein_coding	4890.42	-0.636995	0.0641727	-9.92626	3.2002e-23	7.84318e-22
ENSG00000180479.14	ZNF571	protein_coding	429.568	-0.63717	0.15879	-4.01266	6.0038e-05	0.000332923
ENSG00000092871.17	RFFL	protein_coding	1926.4	-0.637229	0.110733	-5.75464	8.68291e-09	7.98016e-08
ENSG00000284976.1	BX255925.3	protein_coding	1410.09	-0.638149	0.0992168	-6.43187	1.26047e-10	1.38264e-09
ENSG00000282826.2	FRG1CP	transcribed_unprocessed_pseudogene	469.778	-0.639146	0.150168	-4.25619	2.07937e-05	0.000124267
ENSG00000007402.11	CACNA2D2	protein_coding	8789.38	-0.639459	0.061198	-10.449	1.48029e-25	4.05075e-24
ENSG00000167130.18	DOLPP1	protein_coding	2173.26	-0.639693	0.0938252	-6.81792	9.2365e-12	1.11435e-10
ENSG00000228065.11	LINC01515	lncRNA	297.302	-0.640595	0.18601	-3.44388	0.000573435	0.00260172
ENSG00000165028.12	NIPSNAP3B	protein_coding	262.837	-0.640841	0.215503	-2.97371	0.00294228	0.0111993
ENSG00000158113.13	LRRC43	protein_coding	264.023	-0.640943	0.202104	-3.17135	0.00151731	0.00624218
ENSG00000139324.12	TMTC3	protein_coding	3945.85	-0.641809	0.0664136	-9.66381	4.29567e-22	1.00112e-20
ENSG00000174498.14	IGDCC3	protein_coding	11067	-0.642887	0.0626558	-10.2606	1.06044e-24	2.78997e-23
ENSG00000165215.6	CLDN3	protein_coding	1134.33	-0.642987	0.104617	-6.14608	7.94222e-10	8.16545e-09
ENSG00000196083.10	IL1RAP	protein_coding	737.555	-0.643348	0.132497	-4.85555	1.20053e-06	8.56173e-06
ENSG00000179630.11	LACC1	protein_coding	939.573	-0.644319	0.118817	-5.42278	5.86807e-08	4.9399e-07
ENSG00000213096.11	ZNF254	protein_coding	673.897	-0.644373	0.13348	-4.8275	1.38258e-06	9.78019e-06
ENSG00000158623.14	COPG2	protein_coding	2042.19	-0.644442	0.0836229	-7.70652	1.29291e-14	1.91673e-13
ENSG00000221994.12	ZNF630	protein_coding	187.595	-0.644989	0.258608	-2.49408	0.0126285	0.0399608
ENSG00000245498.7	AP000866.1	lncRNA	398.217	-0.645718	0.162498	-3.9737	7.07658e-05	0.000387464
ENSG00000159314.11	ARHGAP27	protein_coding	238.982	-0.646404	0.223915	-2.88683	0.00389146	0.0143374
ENSG00000111816.8	FRK	protein_coding	3723.77	-0.646885	0.0856953	-7.54866	4.39752e-14	6.28048e-13
ENSG00000163082.10	SGPP2	protein_coding	1048.84	-0.647991	0.107711	-6.01603	1.7875e-09	1.76384e-08
ENSG00000139263.12	LRIG3	protein_coding	768.18	-0.648001	0.129815	-4.99172	5.98439e-07	4.43287e-06
ENSG00000032742.17	IFT88	protein_coding	1237.16	-0.648249	0.100206	-6.46913	9.85695e-11	1.09253e-09
ENSG00000173442.13	EHBP1L1	protein_coding	2296.75	-0.64826	0.0783981	-8.26882	1.35296e-16	2.30277e-15
ENSG00000136122.18	BORA	protein_coding	1485.56	-0.648945	0.0937119	-6.92489	4.36322e-12	5.37999e-11
ENSG00000145390.11	USP53	protein_coding	1339.71	-0.649071	0.108719	-5.97019	2.36983e-09	2.31375e-08
ENSG00000114786.16	ABHD14A-ACY1	protein_coding	183.056	-0.649232	0.242345	-2.67896	0.00738507	0.0251078
ENSG00000138835.22	RGS3	protein_coding	1673.46	-0.649919	0.0873059	-7.44416	9.75635e-14	1.35873e-12
ENSG00000129566.13	TEP1	protein_coding	3505.65	-0.651157	0.0810333	-8.03567	9.30714e-16	1.49661e-14
ENSG00000148154.10	UGCG	protein_coding	3406.6	-0.651513	0.0694872	-9.37602	6.85131e-21	1.49762e-19
ENSG00000050405.13	LIMA1	protein_coding	5078.07	-0.651847	0.064293	-10.1387	3.72045e-24	9.66034e-23
ENSG00000068078.19	FGFR3	protein_coding	21133.1	-0.652182	0.0476337	-13.6916	1.13945e-42	6.05407e-41
ENSG00000240875.6	LINC00886	lncRNA	203.231	-0.653065	0.237484	-2.74993	0.00596079	0.0207966
ENSG00000068650.18	ATP11A	protein_coding	10669.3	-0.653603	0.0554825	-11.7804	4.92868e-32	1.73035e-30
ENSG00000204970.10	PCDHA1	protein_coding	651.074	-0.653979	0.129485	-5.05062	4.40381e-07	3.32065e-06
ENSG00000204889.10	KRT40	protein_coding	2159.01	-0.654253	0.0802223	-8.1555	3.47736e-16	5.73528e-15
ENSG00000164076.17	CAMKV	protein_coding	15138.8	-0.654849	0.0509295	-12.858	7.75972e-38	3.4511e-36
ENSG00000125485.17	DDX31	protein_coding	649.642	-0.654961	0.143894	-4.55168	5.32186e-06	3.46596e-05
ENSG00000147676.14	MAL2	protein_coding	13101.2	-0.655342	0.0497463	-13.1737	1.24404e-39	5.91856e-38
ENSG00000135744.8	AGT	protein_coding	529.528	-0.655732	0.149201	-4.39496	1.10794e-05	6.90864e-05
ENSG00000079112.10	CDH17	protein_coding	3358.82	-0.656665	0.0760256	-8.63742	5.7497e-18	1.06044e-16
ENSG00000153904.21	DDAH1	protein_coding	6086.47	-0.657527	0.0618295	-10.6345	2.0592e-26	5.86267e-25
ENSG00000160190.14	SLC37A1	protein_coding	1987.02	-0.65864	0.0881947	-7.46803	8.14073e-14	1.14101e-12
ENSG00000114993.17	RTKN	protein_coding	3397.32	-0.659562	0.0729719	-9.03858	1.58725e-19	3.21529e-18
ENSG00000114268.12	PFKFB4	protein_coding	6237.84	-0.659685	0.0609149	-10.8296	2.49204e-27	7.41399e-26
ENSG00000235280.2	MCF2L-AS1	lncRNA	207.696	-0.660689	0.220934	-2.99044	0.0027858	0.010664
ENSG00000233293.1	AL133343.2	lncRNA	139.759	-0.662066	0.2715	-2.43855	0.0147465	0.0457478
ENSG00000171126.8	KCNG3	protein_coding	1586.89	-0.662643	0.0929171	-7.13156	9.92413e-13	1.28996e-11
ENSG00000159905.15	ZNF221	protein_coding	338.301	-0.66304	0.183399	-3.61529	0.000300014	0.00144612
ENSG00000166446.15	CDYL2	protein_coding	3019.6	-0.663664	0.0704678	-9.41798	4.59837e-21	1.01531e-19
ENSG00000255277.3	ABCC6P2	transcribed_unprocessed_pseudogene	354.415	-0.664142	0.180949	-3.67033	0.000242235	0.00119298
ENSG00000112796.10	ENPP5	protein_coding	457.919	-0.664547	0.180523	-3.68123	0.000232108	0.00114751
ENSG00000130958.13	SLC35D2	protein_coding	1840.89	-0.664853	0.0845772	-7.86091	3.81362e-15	5.84818e-14
ENSG00000182575.8	NXPH3	protein_coding	142.29	-0.66487	0.271461	-2.44923	0.0143163	0.0445781
ENSG00000181284.3	TMEM102	protein_coding	492.452	-0.665797	0.15578	-4.27396	1.92032e-05	0.000115457
ENSG00000183621.15	ZNF438	protein_coding	177.311	-0.665833	0.256137	-2.59952	0.00933539	0.0307709
ENSG00000213020.10	ZNF611	protein_coding	728.993	-0.665916	0.141441	-4.70809	2.50054e-06	1.70213e-05
ENSG00000181090.21	EHMT1	protein_coding	4956.47	-0.666069	0.0615766	-10.8169	2.86276e-27	8.49376e-26
ENSG00000247498.10	GPRC5D-AS1	lncRNA	253.863	-0.666808	0.206637	-3.22695	0.00125119	0.00525934
ENSG00000260691.6	ANKRD20A1	protein_coding	205.689	-0.667462	0.272874	-2.44605	0.0144433	0.0449284
ENSG00000067064.11	IDI1	protein_coding	22134.6	-0.667519	0.055038	-12.1283	7.47472e-34	2.80939e-32
ENSG00000152779.14	SLC16A12	protein_coding	589.102	-0.66807	0.138241	-4.83264	1.34737e-06	9.54347e-06
ENSG00000136813.14	ECPAS	protein_coding	4823.05	-0.66875	0.0674456	-9.9154	3.56811e-23	8.73508e-22
ENSG00000183421.12	RIPK4	protein_coding	1755.35	-0.668964	0.0855398	-7.8205	5.26153e-15	8.02347e-14
ENSG00000181896.12	ZNF101	protein_coding	622.958	-0.669337	0.14053	-4.76296	1.90775e-06	1.31793e-05
ENSG00000125246.15	CLYBL	protein_coding	627.159	-0.670207	0.133184	-5.0322	4.84896e-07	3.63248e-06
ENSG00000162341.18	TPCN2	protein_coding	580.454	-0.671045	0.164105	-4.08912	4.33009e-05	0.000245728
ENSG00000273045.6	C2orf15	protein_coding	688.51	-0.671602	0.134044	-5.0103	5.4346e-07	4.0407e-06
ENSG00000276570.1	AC010327.6	lncRNA	634.478	-0.672289	0.14496	-4.63775	3.52228e-06	2.35217e-05
ENSG00000124762.14	CDKN1A	protein_coding	573.663	-0.672681	0.14216	-4.73187	2.22465e-06	1.52287e-05
ENSG00000185522.9	LMNTD2	protein_coding	414.728	-0.673686	0.162198	-4.15348	3.27453e-05	0.000189169
ENSG00000169925.17	BRD3	protein_coding	7940.77	-0.673928	0.0624386	-10.7934	3.69663e-27	1.08791e-25
ENSG00000181004.10	BBS12	protein_coding	521.732	-0.675341	0.147931	-4.56524	4.98914e-06	3.26094e-05
ENSG00000140057.9	AK7	protein_coding	500.239	-0.675494	0.153252	-4.40772	1.04463e-05	6.54e-05
ENSG00000246922.8	UBAP1L	protein_coding	266.49	-0.6756	0.197498	-3.42079	0.000624396	0.00281017
ENSG00000185115.6	NSMCE3	protein_coding	2409.48	-0.675807	0.0855162	-7.90268	2.72968e-15	4.23955e-14
ENSG00000168016.15	TRANK1	protein_coding	208.74	-0.676692	0.222763	-3.03772	0.00238376	0.00931203
ENSG00000143995.20	MEIS1	protein_coding	422.283	-0.676873	0.158567	-4.26868	1.96634e-05	0.000118094
ENSG00000153113.24	CAST	protein_coding	4201.26	-0.67796	0.0640511	-10.5847	3.51018e-26	9.89055e-25
ENSG00000146530.14	VWDE	protein_coding	289.841	-0.678325	0.214496	-3.16241	0.00156467	0.00640204
ENSG00000184545.11	DUSP8	protein_coding	2612.2	-0.678552	0.0865691	-7.83828	4.56765e-15	6.97997e-14
ENSG00000155827.12	RNF20	protein_coding	4019.74	-0.679429	0.0658002	-10.3256	5.39591e-25	1.43696e-23
ENSG00000187097.12	ENTPD5	protein_coding	1436.67	-0.679805	0.103231	-6.58529	4.53991e-11	5.19319e-10
ENSG00000135723.14	FHOD1	protein_coding	560.658	-0.681283	0.16112	-4.22843	2.35327e-05	0.000139189
ENSG00000214106.9	PAXIP1-AS2	lncRNA	279.945	-0.681941	0.195654	-3.48545	0.000491307	0.00225914
ENSG00000243646.10	IL10RB	protein_coding	1365.38	-0.68273	0.094845	-7.19838	6.09335e-13	8.05451e-12
ENSG00000114841.17	DNAH1	protein_coding	768.605	-0.683288	0.169487	-4.03152	5.54175e-05	0.000309502
ENSG00000165556.10	CDX2	protein_coding	766.142	-0.683646	0.142094	-4.81122	1.50015e-06	1.05538e-05
ENSG00000196557.13	CACNA1H	protein_coding	6618.66	-0.683676	0.0718617	-9.51378	1.83865e-21	4.14779e-20
ENSG00000256061.7	DNAAF4	protein_coding	188.676	-0.684826	0.23818	-2.87525	0.00403713	0.0147961
ENSG00000198121.13	LPAR1	protein_coding	156.244	-0.68545	0.260585	-2.63042	0.00852788	0.0284397
ENSG00000087116.16	ADAMTS2	protein_coding	3445.43	-0.686118	0.0788361	-8.70309	3.22957e-18	6.05877e-17
ENSG00000278952.1	AP003068.4	TEC	148.662	-0.686256	0.265651	-2.5833	0.00978602	0.0320146
ENSG00000236901.6	MIR600HG	lncRNA	824.547	-0.686377	0.123145	-5.57373	2.49336e-08	2.18052e-07
ENSG00000136783.10	NIPSNAP3A	protein_coding	1531.61	-0.686545	0.0927079	-7.40547	1.3069e-13	1.80854e-12
ENSG00000095370.20	SH2D3C	protein_coding	157.386	-0.686887	0.252921	-2.71582	0.00661126	0.0228001
ENSG00000160179.19	ABCG1	protein_coding	819.942	-0.686939	0.11785	-5.82894	5.57803e-09	5.21436e-08
ENSG00000115290.10	GRB14	protein_coding	557.106	-0.688935	0.143679	-4.79495	1.62714e-06	1.13811e-05
ENSG00000121207.12	LRAT	protein_coding	132.608	-0.689896	0.275413	-2.50495	0.0122469	0.0389393
ENSG00000196422.11	PPP1R26	protein_coding	2234.58	-0.690097	0.0795061	-8.67979	3.96492e-18	7.37495e-17
ENSG00000136824.19	SMC2	protein_coding	14012.8	-0.691083	0.0497915	-13.8795	8.4294e-44	4.59034e-42
ENSG00000181450.18	ZNF678	protein_coding	635.565	-0.691476	0.136278	-5.07403	3.89487e-07	2.96143e-06
ENSG00000091262.15	ABCC6	protein_coding	2981.32	-0.69195	0.0710845	-9.73418	2.15545e-22	5.08299e-21
ENSG00000276550.4	HERC2P2	transcribed_unprocessed_pseudogene	4282.54	-0.692013	0.0733586	-9.4333	3.97403e-21	8.84617e-20
ENSG00000275993.3	SIK1B	protein_coding	308.522	-0.693127	0.182894	-3.78978	0.000150783	0.000775836
ENSG00000175764.14	TTLL11	protein_coding	535.866	-0.693324	0.149986	-4.62259	3.78976e-06	2.51847e-05
ENSG00000152348.16	ATG10	protein_coding	584.388	-0.693569	0.136543	-5.0795	3.78428e-07	2.88437e-06
ENSG00000123836.15	PFKFB2	protein_coding	5258.99	-0.694376	0.0614923	-11.2921	1.43605e-29	4.63891e-28
ENSG00000166949.16	SMAD3	protein_coding	960.263	-0.695716	0.116532	-5.97016	2.37022e-09	2.31375e-08
ENSG00000104067.16	TJP1	protein_coding	6317.79	-0.695981	0.0705392	-9.86658	5.81128e-23	1.41001e-21
ENSG00000143627.19	PKLR	protein_coding	1547.72	-0.696306	0.0900254	-7.73455	1.03767e-14	1.54778e-13
ENSG00000169213.7	RAB3B	protein_coding	16507.5	-0.697106	0.05066	-13.7605	4.40616e-43	2.36406e-41
ENSG00000146281.6	PM20D2	protein_coding	3476.64	-0.697998	0.0687415	-10.154	3.18209e-24	8.2723e-23
ENSG00000148153.14	INIP	protein_coding	2347.89	-0.698365	0.0835183	-8.36182	6.17588e-17	1.0789e-15
ENSG00000253669.4	GASAL1	lncRNA	174.785	-0.698561	0.243589	-2.86779	0.00413354	0.015112
ENSG00000067606.17	PRKCZ	protein_coding	2372.76	-0.699507	0.0836691	-8.3604	6.2508e-17	1.09112e-15
ENSG00000227671.4	AL390728.4	transcribed_unprocessed_pseudogene	479.099	-0.699549	0.14944	-4.68113	2.85298e-06	1.92702e-05
ENSG00000184489.12	PTP4A3	protein_coding	320.008	-0.700568	0.196423	-3.56663	0.000361597	0.00171165
ENSG00000126883.17	NUP214	protein_coding	5320.11	-0.701377	0.0666988	-10.5156	7.32337e-26	2.03203e-24
ENSG00000184441.4	AP001062.1	lncRNA	154.659	-0.701485	0.258648	-2.71212	0.00668542	0.0230086
ENSG00000101935.10	AMMECR1	protein_coding	1065.56	-0.701589	0.111323	-6.30226	2.93335e-10	3.12771e-09
ENSG00000227502.3	MROCKI	lncRNA	255.472	-0.702275	0.217252	-3.23254	0.00122694	0.00516833
ENSG00000177125.5	ZBTB34	protein_coding	2331.91	-0.703896	0.0854038	-8.24197	1.69402e-16	2.84994e-15
ENSG00000175329.13	ISX	protein_coding	13549.6	-0.704273	0.049636	-14.1888	1.07545e-45	6.24593e-44
ENSG00000169976.7	SF3B5	protein_coding	8726.3	-0.704795	0.0532919	-13.2252	6.27846e-40	3.01325e-38
ENSG00000173821.19	RNF213	protein_coding	6887.3	-0.70496	0.1579	-4.46459	8.02213e-06	5.0865e-05
ENSG00000242512.9	LINC01206	lncRNA	151.883	-0.706947	0.265306	-2.66464	0.00770704	0.0260484
ENSG00000273038.2	AL365203.2	lncRNA	254.436	-0.707	0.203037	-3.48213	0.000497438	0.00228541
ENSG00000179403.12	VWA1	protein_coding	12253.9	-0.707066	0.0551229	-12.8271	1.15644e-37	5.09137e-36
ENSG00000257524.6	AL157935.2	protein_coding	163.503	-0.707164	0.271141	-2.60811	0.00910441	0.0301186
ENSG00000275835.5	TUBGCP5	protein_coding	1693.44	-0.707693	0.1024	-6.91105	4.81083e-12	5.91521e-11
ENSG00000116985.12	BMP8B	protein_coding	4724.6	-0.708069	0.0659893	-10.7301	7.35535e-27	2.13589e-25
ENSG00000111331.13	OAS3	protein_coding	423.627	-0.708422	0.203992	-3.47279	0.000515085	0.00236102
ENSG00000164099.3	PRSS12	protein_coding	442.78	-0.712784	0.154428	-4.61563	3.91912e-06	2.59823e-05
ENSG00000162817.7	C1orf115	protein_coding	1626.12	-0.714041	0.102436	-6.97063	3.15525e-12	3.95075e-11
ENSG00000117122.14	MFAP2	protein_coding	655.086	-0.71525	0.130518	-5.4801	4.25093e-08	3.62184e-07
ENSG00000180776.16	ZDHHC20	protein_coding	9065.95	-0.716483	0.0531937	-13.4693	2.37015e-41	1.20365e-39
ENSG00000150907.10	FOXO1	protein_coding	8684.17	-0.717845	0.0549795	-13.0566	5.8276e-39	2.70185e-37
ENSG00000107331.17	ABCA2	protein_coding	4793.67	-0.717926	0.07248	-9.90516	3.95342e-23	9.66751e-22
ENSG00000007866.21	TEAD3	protein_coding	975.549	-0.718651	0.110184	-6.52228	6.92458e-11	7.76243e-10
ENSG00000136153.20	LMO7	protein_coding	9047.91	-0.71866	0.0555864	-12.9287	3.10039e-38	1.40755e-36
ENSG00000275764.1	AC092747.4	lncRNA	323.936	-0.718872	0.180458	-3.9836	6.78789e-05	0.000372899
ENSG00000112972.15	HMGCS1	protein_coding	64561.4	-0.719407	0.0499814	-14.3935	5.68433e-47	3.41952e-45
ENSG00000181894.15	ZNF329	protein_coding	827.674	-0.720485	0.125295	-5.75031	8.90797e-09	8.15954e-08
ENSG00000130066.16	SAT1	protein_coding	1715.22	-0.72068	0.0863226	-8.34868	6.90281e-17	1.20109e-15
ENSG00000117791.16	MTARC2	protein_coding	841.3	-0.720839	0.115639	-6.23355	4.55981e-10	4.78254e-09
ENSG00000102524.11	TNFSF13B	protein_coding	362.881	-0.720936	0.174007	-4.14315	3.42563e-05	0.00019735
ENSG00000171813.14	PWWP2B	protein_coding	830.495	-0.721337	0.123128	-5.85845	4.67221e-09	4.42826e-08
ENSG00000280165.1	PCDH20	protein_coding	159.039	-0.722251	0.258251	-2.7967	0.00516272	0.0183643
ENSG00000073350.14	LLGL2	protein_coding	10130.2	-0.722309	0.0602103	-11.9964	3.70964e-33	1.36147e-31
ENSG00000187024.15	PTRH1	protein_coding	299.082	-0.722511	0.185901	-3.88654	0.000101684	0.000540394
ENSG00000256087.7	ZNF432	protein_coding	559.163	-0.722809	0.149835	-4.82403	1.40689e-06	9.93926e-06
ENSG00000174607.11	UGT8	protein_coding	7619.48	-0.724335	0.0584909	-12.3837	3.20106e-35	1.28025e-33
ENSG00000198039.11	ZNF273	protein_coding	361.592	-0.725845	0.171111	-4.24196	2.21576e-05	0.000131841
ENSG00000143878.10	RHOB	protein_coding	4910.98	-0.726952	0.0729655	-9.96295	2.21395e-23	5.46902e-22
ENSG00000159674.12	SPON2	protein_coding	365.986	-0.727868	0.175181	-4.15495	3.25359e-05	0.000188209
ENSG00000085552.17	IGSF9	protein_coding	7322.2	-0.727899	0.0605812	-12.0153	2.95441e-33	1.09534e-31
ENSG00000256340.8	ABCC6P1	transcribed_unprocessed_pseudogene	1169.08	-0.730669	0.10306	-7.08976	1.34345e-12	1.72774e-11
ENSG00000276672.1	AL161891.1	lncRNA	401.586	-0.733253	0.161917	-4.52856	5.93868e-06	3.84299e-05
ENSG00000278318.5	ZNF229	protein_coding	982.115	-0.733651	0.112847	-6.50131	7.96241e-11	8.88479e-10
ENSG00000170959.14	DCDC1	protein_coding	745.142	-0.734018	0.127605	-5.75229	8.8044e-09	8.07822e-08
ENSG00000129007.14	CALML4	protein_coding	454.308	-0.734136	0.168346	-4.36088	1.29539e-05	7.99305e-05
ENSG00000142634.13	EFHD2	protein_coding	1227.51	-0.734424	0.0985184	-7.45469	9.0082e-14	1.25936e-12
ENSG00000119397.16	CNTRL	protein_coding	1667.93	-0.734451	0.0882299	-8.32428	8.48444e-17	1.45886e-15
ENSG00000136928.7	GABBR2	protein_coding	479.42	-0.7347	0.161362	-4.55311	5.28592e-06	3.44461e-05
ENSG00000154359.13	LONRF1	protein_coding	731.614	-0.734981	0.136679	-5.37741	7.55637e-08	6.28843e-07
ENSG00000181722.17	ZBTB20	protein_coding	274.152	-0.735253	0.209492	-3.50969	0.000448631	0.00208103
ENSG00000204176.14	SYT15	protein_coding	366.346	-0.735784	0.17765	-4.14175	3.44659e-05	0.000198374
ENSG00000168792.5	ABHD15	protein_coding	5934.74	-0.737139	0.0612644	-12.0321	2.41008e-33	8.9505e-32
ENSG00000152208.13	GRID2	protein_coding	837.503	-0.738027	0.117198	-6.29724	3.02988e-10	3.22277e-09
ENSG00000119522.16	DENND1A	protein_coding	1368.39	-0.738237	0.095067	-7.76544	8.13646e-15	1.21863e-13
ENSG00000148655.15	LRMDA	protein_coding	454.712	-0.738309	0.160501	-4.60003	4.22435e-06	2.78861e-05
ENSG00000270959.1	LPP-AS2	lncRNA	205.694	-0.740001	0.234012	-3.16224	0.00156562	0.00640472
ENSG00000119314.16	PTBP3	protein_coding	6135.72	-0.741243	0.0685533	-10.8127	2.99859e-27	8.87266e-26
ENSG00000245680.11	ZNF585B	protein_coding	342.481	-0.741463	0.194673	-3.80877	0.000139661	0.000722698
ENSG00000138678.11	GPAT3	protein_coding	187.23	-0.741702	0.238793	-3.10604	0.00189609	0.00759584
ENSG00000261804.2	AC007342.4	lncRNA	144.076	-0.741975	0.308363	-2.40617	0.0161206	0.049364
ENSG00000156042.18	CFAP70	protein_coding	137.395	-0.743051	0.269651	-2.7556	0.00585844	0.0204853
ENSG00000169435.14	RASSF6	protein_coding	8168.05	-0.743291	0.0548698	-13.5464	8.31601e-42	4.30324e-40
ENSG00000152894.14	PTPRK	protein_coding	2373.61	-0.743748	0.0902969	-8.23669	1.77036e-16	2.96923e-15
ENSG00000187609.16	EXD3	protein_coding	483.821	-0.743753	0.150936	-4.9276	8.32477e-07	6.04952e-06
ENSG00000085491.17	SLC25A24	protein_coding	4694.73	-0.743791	0.062794	-11.8449	2.28565e-32	8.16886e-31
ENSG00000173611.18	SCAI	protein_coding	1583.34	-0.74409	0.0890442	-8.35641	6.46578e-17	1.12774e-15
ENSG00000188985.6	DHFRP1	processed_pseudogene	242.21	-0.744174	0.246379	-3.02044	0.00252405	0.0097946
ENSG00000005379.17	TSPOAP1	protein_coding	690.375	-0.745886	0.126187	-5.91097	3.40096e-09	3.27166e-08
ENSG00000150760.13	DOCK1	protein_coding	2749.48	-0.746106	0.0835039	-8.93498	4.07235e-19	8.04049e-18
ENSG00000274349.4	ZNF658	protein_coding	399.497	-0.74647	0.176194	-4.23663	2.26901e-05	0.000134715
ENSG00000119636.16	BBOF1	protein_coding	161.942	-0.747101	0.269322	-2.77401	0.00553698	0.0194861
ENSG00000149798.5	CDC42EP2	protein_coding	886.746	-0.747555	0.116752	-6.40293	1.52422e-10	1.6609e-09
ENSG00000166510.14	CCDC68	protein_coding	712.123	-0.748085	0.13236	-5.6519	1.58685e-08	1.41379e-07
ENSG00000162543.6	UBXN10	protein_coding	433.976	-0.7486	0.178584	-4.19185	2.76685e-05	0.00016194
ENSG00000251369.9	ZNF550	protein_coding	820.83	-0.74928	0.12272	-6.10563	1.02399e-09	1.03715e-08
ENSG00000164743.5	C8orf48	protein_coding	181.299	-0.749758	0.26374	-2.84279	0.00447207	0.0161656
ENSG00000274922.1	AL139384.1	lncRNA	171.983	-0.750017	0.243176	-3.08426	0.00204059	0.00811072
ENSG00000177519.4	RPRM	protein_coding	118.072	-0.750302	0.304577	-2.46342	0.0137617	0.0430968
ENSG00000250903.9	GMDS-DT	lncRNA	176.892	-0.751496	0.269375	-2.78978	0.00527444	0.018719
ENSG00000124549.14	BTN2A3P	transcribed_unprocessed_pseudogene	181.717	-0.752086	0.249387	-3.01573	0.00256357	0.009938
ENSG00000138400.13	MDH1B	protein_coding	108.493	-0.752362	0.310105	-2.42615	0.0152599	0.0470996
ENSG00000254647.7	INS	protein_coding	43617.3	-0.753198	0.0438622	-17.1719	4.30868e-66	4.33589e-64
ENSG00000198887.9	SMC5	protein_coding	4542.54	-0.753874	0.0663715	-11.3584	6.73692e-30	2.19901e-28
ENSG00000251169.2	LINC01843	lncRNA	348.973	-0.754372	0.173386	-4.35083	1.35624e-05	8.34731e-05
ENSG00000198001.14	IRAK4	protein_coding	910.894	-0.754747	0.116078	-6.50209	7.9213e-11	8.84342e-10
ENSG00000058866.15	DGKG	protein_coding	1774.95	-0.756117	0.0898247	-8.4177	3.83948e-17	6.81094e-16
ENSG00000175985.10	PLEKHD1	protein_coding	113.159	-0.75765	0.303274	-2.49824	0.0124813	0.0395579
ENSG00000244198.7	ARHGEF35-AS1	lncRNA	713.275	-0.757662	0.12687	-5.97193	2.34458e-09	2.29282e-08
ENSG00000102007.11	PLP2	protein_coding	3230.73	-0.758521	0.0703541	-10.7815	4.21049e-27	1.23085e-25
ENSG00000283486.2	FAM95C	protein_coding	156.475	-0.758668	0.258372	-2.93634	0.00332105	0.0124758
ENSG00000142530.11	FAM71E1	protein_coding	159.351	-0.758785	0.252121	-3.0096	0.00261588	0.0101013
ENSG00000155897.10	ADCY8	protein_coding	6537.79	-0.760703	0.0590339	-12.8859	5.40609e-38	2.42907e-36
ENSG00000136867.11	SLC31A2	protein_coding	260.128	-0.760765	0.206637	-3.68166	0.000231721	0.00114612
ENSG00000119487.17	MAPKAP1	protein_coding	3159.11	-0.761727	0.0704579	-10.8111	3.05e-27	9.01257e-26
ENSG00000189057.11	FAM111B	protein_coding	531.719	-0.762641	0.143958	-5.29767	1.17288e-07	9.51421e-07
ENSG00000023839.12	ABCC2	protein_coding	252.355	-0.763293	0.235437	-3.24202	0.00118686	0.00501208
ENSG00000112679.14	DUSP22	protein_coding	4374.22	-0.763566	0.064231	-11.8878	1.36966e-32	4.93553e-31
ENSG00000258818.4	RNASE4	protein_coding	410.426	-0.763985	0.174091	-4.38842	1.14177e-05	7.10337e-05
ENSG00000115255.11	REEP6	protein_coding	395.406	-0.764782	0.180483	-4.23743	2.26095e-05	0.000134274
ENSG00000036530.9	CYP46A1	protein_coding	291.027	-0.765369	0.194137	-3.94242	8.06628e-05	0.00043643
ENSG00000005469.12	CROT	protein_coding	679.161	-0.765986	0.144333	-5.30707	1.11403e-07	9.05104e-07
ENSG00000076344.16	RGS11	protein_coding	155.608	-0.766288	0.25704	-2.98121	0.00287115	0.0109419
ENSG00000278999.1	AC008985.1	TEC	107.808	-0.770482	0.307946	-2.502	0.0123493	0.0392118
ENSG00000102796.11	DHRS12	protein_coding	320.465	-0.770707	0.2211	-3.48578	0.000490705	0.00225685
ENSG00000116885.18	OSCP1	protein_coding	177.787	-0.770778	0.243586	-3.16429	0.00155462	0.00637049
ENSG00000137843.12	PAK6	protein_coding	1527.37	-0.770811	0.0934029	-8.25254	1.55058e-16	2.61873e-15
ENSG00000172367.16	PDZD3	protein_coding	567.586	-0.771183	0.151814	-5.07979	3.77847e-07	2.88095e-06
ENSG00000139618.16	BRCA2	protein_coding	2354.74	-0.771392	0.0954062	-8.08534	6.19908e-16	1.01173e-14
ENSG00000180758.12	GPR157	protein_coding	165.411	-0.771397	0.280021	-2.75478	0.00587321	0.0205173
ENSG00000213297.8	ZNF625-ZNF20	protein_coding	253.236	-0.77146	0.250147	-3.08403	0.00204219	0.0081156
ENSG00000180071.20	ANKRD18A	protein_coding	283.321	-0.771811	0.244644	-3.15484	0.00160587	0.00655343
ENSG00000004848.8	ARX	protein_coding	156.148	-0.773062	0.276824	-2.79262	0.00522836	0.0185708
ENSG00000223478.1	AL441992.1	lncRNA	201.333	-0.773818	0.225819	-3.42671	0.000610931	0.00275411
ENSG00000130589.16	HELZ2	protein_coding	700.762	-0.773853	0.148006	-5.22854	1.7085e-07	1.35667e-06
ENSG00000173258.13	ZNF483	protein_coding	1629.62	-0.775846	0.0930517	-8.3378	7.56849e-17	1.31065e-15
ENSG00000141562.18	NARF	protein_coding	6881.12	-0.778884	0.0580135	-13.4259	4.26374e-41	2.12089e-39
ENSG00000250506.7	CDK3	protein_coding	218.227	-0.779489	0.296132	-2.63224	0.00848249	0.0283056
ENSG00000180044.5	C3orf80	protein_coding	717.589	-0.780338	0.124088	-6.28857	3.204e-10	3.40134e-09
ENSG00000142675.18	CNKSR1	protein_coding	168.41	-0.78079	0.244325	-3.1957	0.0013949	0.00578326
ENSG00000137868.19	STRA6	protein_coding	13095.9	-0.780996	0.0496355	-15.7346	8.75519e-56	6.80381e-54
ENSG00000111452.13	ADGRD1	protein_coding	518.094	-0.781526	0.146608	-5.3307	9.7833e-08	8.00741e-07
ENSG00000235706.8	DICER1-AS1	lncRNA	142.646	-0.782595	0.267969	-2.92047	0.00349501	0.0130708
ENSG00000245532.9	NEAT1	lncRNA	816.988	-0.785814	0.139915	-5.61636	1.95024e-08	1.72349e-07
ENSG00000139508.15	SLC46A3	protein_coding	963.452	-0.786109	0.112845	-6.96625	3.25496e-12	4.06396e-11
ENSG00000170035.16	UBE2E3	protein_coding	4059.61	-0.787278	0.0660057	-11.9274	8.51803e-33	3.09498e-31
ENSG00000159214.13	CCDC24	protein_coding	645.811	-0.787447	0.134503	-5.85451	4.78432e-09	4.52469e-08
ENSG00000069702.11	TGFBR3	protein_coding	4528.4	-0.788488	0.0630754	-12.5007	7.39702e-36	3.03056e-34
ENSG00000188227.13	ZNF793	protein_coding	1073.33	-0.789188	0.11125	-7.09382	1.30456e-12	1.67871e-11
ENSG00000196549.12	MME	protein_coding	6196.52	-0.791513	0.0676144	-11.7063	1.18375e-31	4.10312e-30
ENSG00000204267.16	TAP2	protein_coding	268.517	-0.791787	0.234932	-3.37028	0.000750906	0.00331531
ENSG00000217648.1	AL136116.3	processed_pseudogene	92.2212	-0.792468	0.329112	-2.4079	0.0160446	0.0492088
ENSG00000152582.14	SPEF2	protein_coding	116.021	-0.793009	0.318699	-2.48827	0.0128368	0.0405609
ENSG00000135842.17	NIBAN1	protein_coding	331.444	-0.79359	0.183392	-4.3273	1.50948e-05	9.23063e-05
ENSG00000178977.3	LINC00324	lncRNA	217.829	-0.793613	0.221296	-3.5862	0.00033553	0.00160153
ENSG00000172478.18	MAB21L4	protein_coding	20003.7	-0.793745	0.0576941	-13.7578	4.57128e-43	2.44664e-41
ENSG00000119333.11	WDR34	protein_coding	4491.56	-0.794566	0.0725667	-10.9495	6.68469e-28	2.0246e-26
ENSG00000197070.14	ARRDC1	protein_coding	2497.38	-0.794829	0.0909409	-8.74006	2.32981e-18	4.39344e-17
ENSG00000204860.5	FAM201A	lncRNA	315.547	-0.794906	0.181909	-4.3698	1.24361e-05	7.70402e-05
ENSG00000267339.7	LINC00906	lncRNA	155.926	-0.795294	0.288631	-2.7554	0.00586207	0.0204882
ENSG00000125734.15	GPR108	protein_coding	2378.02	-0.796672	0.07737	-10.2969	7.27601e-25	1.92589e-23
ENSG00000053524.12	MCF2L2	protein_coding	164.856	-0.798162	0.304923	-2.61758	0.00885552	0.0294111
ENSG00000178623.12	GPR35	protein_coding	185.339	-0.798778	0.255327	-3.12845	0.00175732	0.00710803
ENSG00000137842.7	TMEM62	protein_coding	1985.01	-0.798991	0.0870107	-9.18267	4.20515e-20	8.8042e-19
ENSG00000238227.8	TMEM250	protein_coding	2220.43	-0.799557	0.0912227	-8.76489	1.86957e-18	3.56557e-17
ENSG00000025423.11	HSD17B6	protein_coding	137.835	-0.80305	0.280806	-2.8598	0.00423906	0.0154512
ENSG00000183145.9	RIPPLY3	protein_coding	2147.89	-0.803475	0.0860337	-9.33907	9.71835e-21	2.10327e-19
ENSG00000134317.18	GRHL1	protein_coding	1033.4	-0.805347	0.119309	-6.75007	1.4777e-11	1.75468e-10
ENSG00000116830.12	TTF2	protein_coding	1552.73	-0.805736	0.107529	-7.49323	6.71991e-14	9.47951e-13
ENSG00000053108.17	FSTL4	protein_coding	128.444	-0.806654	0.318204	-2.53502	0.0112441	0.0361457
ENSG00000133106.14	EPSTI1	protein_coding	291.762	-0.807022	0.206073	-3.91619	8.99578e-05	0.000481945
ENSG00000119392.15	GLE1	protein_coding	3076.23	-0.807344	0.0724504	-11.1434	7.71147e-29	2.42995e-27
ENSG00000090776.6	EFNB1	protein_coding	7207.71	-0.807755	0.0566908	-14.2484	4.58434e-46	2.69834e-44
ENSG00000248703.2	LINC02415	lncRNA	176.34	-0.808435	0.247361	-3.26824	0.0010822	0.00460932
ENSG00000184307.16	ZDHHC23	protein_coding	1795.88	-0.808699	0.0850576	-9.50766	1.95006e-21	4.39458e-20
ENSG00000100092.24	SH3BP1	protein_coding	2464.63	-0.80967	0.0919083	-8.80954	1.25661e-18	2.41554e-17
ENSG00000183833.16	CFAP91	protein_coding	137.446	-0.810081	0.287829	-2.81445	0.00488605	0.0174996
ENSG00000180745.5	CLRN3	protein_coding	1063.2	-0.810085	0.111353	-7.27495	3.46544e-13	4.65405e-12
ENSG00000172687.13	ZNF738	protein_coding	686.567	-0.810578	0.126962	-6.38442	1.72045e-10	1.86635e-09
ENSG00000221869.5	CEBPD	protein_coding	112.616	-0.811583	0.299736	-2.70766	0.00677593	0.0232724
ENSG00000248508.8	SRP14-AS1	lncRNA	212.312	-0.813166	0.228405	-3.56019	0.000370591	0.00174937
ENSG00000103852.13	TTC23	protein_coding	650.068	-0.814061	0.1335	-6.09782	1.07525e-09	1.08704e-08
ENSG00000144115.17	THNSL2	protein_coding	173.831	-0.815479	0.270499	-3.01472	0.0025722	0.00996435
ENSG00000285230.2	RALY-AS1	lncRNA	349.308	-0.815814	0.180255	-4.52588	6.01443e-06	3.88456e-05
ENSG00000230371.1	KARS1P2	processed_pseudogene	212.213	-0.815997	0.223239	-3.65525	0.000256927	0.00125796
ENSG00000023318.8	ERP44	protein_coding	4545.04	-0.816851	0.0655403	-12.4633	1.18298e-35	4.80162e-34
ENSG00000184792.16	OSBP2	protein_coding	5802.92	-0.817311	0.0607103	-13.4625	2.60093e-41	1.31473e-39
ENSG00000160293.17	VAV2	protein_coding	7212.18	-0.818461	0.0657799	-12.4424	1.53754e-35	6.20617e-34
ENSG00000260095.1	AC106820.3	lncRNA	88.0823	-0.818494	0.340045	-2.40702	0.0160835	0.0492977
ENSG00000128165.9	ADM2	protein_coding	116.668	-0.819106	0.329326	-2.48722	0.0128746	0.0406629
ENSG00000101605.13	MYOM1	protein_coding	246.017	-0.822919	0.230697	-3.5671	0.00036096	0.00170908
ENSG00000124602.10	UNC5CL	protein_coding	232.786	-0.823072	0.272508	-3.02035	0.00252479	0.0097946
ENSG00000133640.20	LRRIQ1	protein_coding	185.638	-0.823323	0.258627	-3.18344	0.00145537	0.00600775
ENSG00000250318.1	AC003072.1	unprocessed_pseudogene	93.3528	-0.826189	0.327293	-2.52431	0.0115925	0.0371073
ENSG00000160602.14	NEK8	protein_coding	1228.76	-0.826274	0.10276	-8.04078	8.92651e-16	1.43965e-14
ENSG00000135423.13	GLS2	protein_coding	811.275	-0.826726	0.119802	-6.90077	5.17212e-12	6.33447e-11
ENSG00000165912.16	PACSIN3	protein_coding	3033.17	-0.827886	0.0755514	-10.9579	6.08812e-28	1.84648e-26
ENSG00000183963.18	SMTN	protein_coding	4260.74	-0.828897	0.0769096	-10.7776	4.39398e-27	1.28277e-25
ENSG00000178538.10	CA8	protein_coding	1024.92	-0.83099	0.117221	-7.08908	1.3501e-12	1.73526e-11
ENSG00000112893.9	MAN2A1	protein_coding	5319.21	-0.831074	0.0610283	-13.6179	3.13638e-42	1.63849e-40
ENSG00000249487.7	LINC01586	lncRNA	88.8813	-0.831253	0.33447	-2.48528	0.0129449	0.0408495
ENSG00000141506.13	PIK3R5	protein_coding	191.262	-0.83156	0.235588	-3.52972	0.000416006	0.00194692
ENSG00000055732.13	MCOLN3	protein_coding	3777.75	-0.833789	0.0655755	-12.715	4.88376e-37	2.10348e-35
ENSG00000103599.20	IQCH	protein_coding	134.191	-0.834164	0.274778	-3.03577	0.0023992	0.00935777
ENSG00000137474.22	MYO7A	protein_coding	7860.3	-0.836144	0.0543303	-15.39	1.91024e-53	1.38584e-51
ENSG00000182057.5	OGFRP1	lncRNA	381.643	-0.837219	0.175402	-4.77314	1.81378e-06	1.25818e-05
ENSG00000198719.9	DLL1	protein_coding	1856.15	-0.838383	0.092507	-9.06291	1.27015e-19	2.58974e-18
ENSG00000140284.11	SLC27A2	protein_coding	3688.9	-0.83842	0.0671359	-12.4884	8.63735e-36	3.53209e-34
ENSG00000003147.19	ICA1	protein_coding	1026.4	-0.839831	0.127229	-6.60094	4.08566e-11	4.69572e-10
ENSG00000198346.11	ZNF813	protein_coding	609.597	-0.840569	0.143322	-5.8649	4.494e-09	4.2649e-08
ENSG00000219438.9	TAFA5	protein_coding	2779.71	-0.840924	0.0787943	-10.6724	1.37033e-26	3.93737e-25
ENSG00000148400.12	NOTCH1	protein_coding	203.778	-0.841953	0.231632	-3.63488	0.000278114	0.0013487
ENSG00000063438.18	AHRR	protein_coding	569.611	-0.843476	0.137982	-6.11294	9.78145e-10	9.94402e-09
ENSG00000204531.19	POU5F1	protein_coding	88.7643	-0.844853	0.344288	-2.45391	0.0141313	0.0441074
ENSG00000081923.15	ATP8B1	protein_coding	96.7465	-0.844985	0.329477	-2.56462	0.0103288	0.0335739
ENSG00000166135.14	HIF1AN	protein_coding	4950.85	-0.845148	0.0641859	-13.1672	1.35539e-39	6.43429e-38
ENSG00000104312.8	RIPK2	protein_coding	170.358	-0.849247	0.25117	-3.38116	0.000721802	0.00319781
ENSG00000172782.12	FADS6	protein_coding	92.2972	-0.849289	0.331664	-2.56069	0.0104464	0.0339136
ENSG00000143195.13	ILDR2	protein_coding	3412.83	-0.849359	0.269636	-3.15003	0.00163256	0.00665487
ENSG00000150672.17	DLG2	protein_coding	177.773	-0.849782	0.316274	-2.68685	0.00721297	0.0245802
ENSG00000026950.17	BTN3A1	protein_coding	157.409	-0.850991	0.257146	-3.30937	0.000935055	0.00403534
ENSG00000170684.9	ZNF296	protein_coding	91.2607	-0.854953	0.34252	-2.49607	0.0125579	0.0397834
ENSG00000168067.12	MAP4K2	protein_coding	4291.03	-0.857103	0.0632397	-13.5532	7.58186e-42	3.93266e-40
ENSG00000177685.17	CRACR2B	protein_coding	111.996	-0.85771	0.309238	-2.77362	0.00554365	0.0195064
ENSG00000243989.9	ACY1	protein_coding	897.399	-0.857734	0.125874	-6.81423	9.47716e-12	1.14212e-10
ENSG00000140968.11	IRF8	protein_coding	2716.97	-0.861527	0.0736351	-11.7	1.27519e-31	4.41306e-30
ENSG00000197183.14	NOL4L	protein_coding	5337.82	-0.862017	0.0705077	-12.2259	2.2618e-34	8.74175e-33
ENSG00000083067.22	TRPM3	protein_coding	561.263	-0.863209	0.15322	-5.63379	1.76294e-08	1.56557e-07
ENSG00000215559.8	ANKRD20A11P	transcribed_unprocessed_pseudogene	132.093	-0.863434	0.275896	-3.12956	0.00175066	0.00708933
ENSG00000129646.14	QRICH2	protein_coding	219.398	-0.863489	0.238057	-3.62724	0.000286462	0.0013861
ENSG00000138738.10	PRDM5	protein_coding	715.552	-0.864493	0.124743	-6.93019	4.20266e-12	5.18494e-11
ENSG00000005882.12	PDK2	protein_coding	144.727	-0.865907	0.266496	-3.24923	0.00115717	0.00489453
ENSG00000143819.12	EPHX1	protein_coding	17367.8	-0.866411	0.0504293	-17.1807	3.70322e-66	3.74385e-64
ENSG00000136111.14	TBC1D4	protein_coding	13045.6	-0.867233	0.0506526	-17.1212	1.03104e-65	1.01877e-63
ENSG00000273749.5	CYFIP1	protein_coding	1713.74	-0.868499	0.103265	-8.4104	4.08604e-17	7.22485e-16
ENSG00000187764.11	SEMA4D	protein_coding	1188.48	-0.869515	0.339825	-2.55871	0.0105061	0.0340691
ENSG00000113504.21	SLC12A7	protein_coding	14121.6	-0.869805	0.0556938	-15.6176	5.52176e-55	4.21604e-53
ENSG00000280913.2	CTSLP3	transcribed_unprocessed_pseudogene	507.983	-0.872598	0.157953	-5.52441	3.30603e-08	2.85126e-07
ENSG00000188522.15	FAM83G	protein_coding	1264.34	-0.873639	0.112348	-7.77621	7.47273e-15	1.12307e-13
ENSG00000106631.8	MYL7	protein_coding	167.244	-0.873952	0.259427	-3.36878	0.00075503	0.00333083
ENSG00000203485.14	INF2	protein_coding	656.139	-0.876988	0.137231	-6.3906	1.65231e-10	1.79599e-09
ENSG00000125089.17	SH3TC1	protein_coding	3029.73	-0.877439	0.0771466	-11.3737	5.65686e-30	1.85201e-28
ENSG00000280239.1	AC011498.7	TEC	114.927	-0.878111	0.297125	-2.95535	0.00312311	0.0118155
ENSG00000161939.19	RNASEK-C17orf49	protein_coding	117.226	-0.878392	0.305635	-2.87399	0.00405317	0.014848
ENSG00000214654.8	B3GNT10	protein_coding	195.01	-0.879221	0.241899	-3.63465	0.000278355	0.00134956
ENSG00000276517.1	AL133243.3	lncRNA	90.982	-0.879343	0.34267	-2.56615	0.0102834	0.0334712
ENSG00000183486.13	MX2	protein_coding	354.31	-0.879633	0.175971	-4.99873	5.77104e-07	4.2821e-06
ENSG00000221995.5	TIAF1	protein_coding	664.883	-0.879648	0.135362	-6.49848	8.11333e-11	9.04856e-10
ENSG00000106948.17	AKNA	protein_coding	240.871	-0.879658	0.229278	-3.83665	0.000124724	0.00065267
ENSG00000171224.9	FAM241B	protein_coding	410.603	-0.880818	0.163948	-5.37255	7.76301e-08	6.44566e-07
ENSG00000173930.9	SLCO4C1	protein_coding	1158.8	-0.882394	0.10787	-8.18014	2.83503e-16	4.68924e-15
ENSG00000165731.20	RET	protein_coding	2059.05	-0.883668	0.0885092	-9.98391	1.79267e-23	4.45859e-22
ENSG00000148225.16	WDR31	protein_coding	418.917	-0.884363	0.159352	-5.54975	2.86085e-08	2.47906e-07
ENSG00000151611.16	MMAA	protein_coding	700.244	-0.884702	0.148722	-5.9487	2.70288e-09	2.6244e-08
ENSG00000275880.1	AL139385.1	lncRNA	239.085	-0.885922	0.20869	-4.24516	2.18436e-05	0.000130043
ENSG00000285958.1	AC073174.1	lncRNA	216.572	-0.886466	0.223971	-3.95795	7.55953e-05	0.000411357
ENSG00000134326.11	CMPK2	protein_coding	372.918	-0.888157	0.179027	-4.96102	7.01243e-07	5.14552e-06
ENSG00000196154.12	S100A4	protein_coding	135.245	-0.889756	0.276573	-3.21707	0.00129507	0.00542292
ENSG00000182165.18	TP53TG1	lncRNA	328.232	-0.890146	0.191185	-4.65595	3.22498e-06	2.16157e-05
ENSG00000070159.14	PTPN3	protein_coding	3595.23	-0.890151	0.0675136	-13.1848	1.074e-39	5.12074e-38
ENSG00000187772.8	LIN28B	protein_coding	1576.31	-0.890957	0.0900894	-9.88969	4.61435e-23	1.12459e-21
ENSG00000095383.20	TBC1D2	protein_coding	388.386	-0.891789	0.167698	-5.31784	1.05009e-07	8.55305e-07
ENSG00000205089.8	CCNI2	protein_coding	4169.03	-0.892571	0.0672389	-13.2746	3.24888e-40	1.5696e-38
ENSG00000166912.17	MTMR10	protein_coding	1256.63	-0.893035	0.0993326	-8.99036	2.4643e-19	4.93243e-18
ENSG00000226287.8	TMEM191A	transcribed_unprocessed_pseudogene	231.392	-0.893189	0.215641	-4.14201	3.44268e-05	0.000198201
ENSG00000173548.9	SNX33	protein_coding	479.99	-0.894067	0.164128	-5.4474	5.11128e-08	4.32785e-07
ENSG00000085276.19	MECOM	protein_coding	1137.45	-0.894458	0.114125	-7.83753	4.59503e-15	7.0169e-14
ENSG00000091704.10	CPA1	protein_coding	1280.18	-0.894644	0.0987897	-9.05604	1.35273e-19	2.75042e-18
ENSG00000148187.18	MRRF	protein_coding	800.693	-0.895848	0.122834	-7.29314	3.02815e-13	4.09447e-12
ENSG00000120896.13	SORBS3	protein_coding	823.831	-0.897573	0.118716	-7.56066	4.01025e-14	5.74619e-13
ENSG00000178473.7	UCN3	protein_coding	532.99	-0.899111	0.153676	-5.85069	4.89531e-09	4.61766e-08
ENSG00000182308.7	DCAF4L1	protein_coding	94.8158	-0.899194	0.326558	-2.75355	0.00589531	0.0205911
ENSG00000159915.12	ZNF233	protein_coding	215.242	-0.899956	0.221115	-4.07008	4.69961e-05	0.000265182
ENSG00000056558.11	TRAF1	protein_coding	161.519	-0.90165	0.259752	-3.47119	0.00051815	0.00237408
ENSG00000136811.16	ODF2	protein_coding	2852.35	-0.901892	0.072926	-12.3672	3.93215e-35	1.56405e-33
ENSG00000197852.12	INKA2	protein_coding	4093.12	-0.902363	0.0702273	-12.8492	8.69436e-38	3.85109e-36
ENSG00000102890.16	ELMO3	protein_coding	1100.38	-0.902787	0.109243	-8.26402	1.40844e-16	2.3879e-15
ENSG00000186212.4	SOWAHB	protein_coding	320.322	-0.902939	0.192765	-4.68415	2.81125e-06	1.90236e-05
ENSG00000128917.8	DLL4	protein_coding	4035.69	-0.903064	0.072436	-12.4671	1.12902e-35	4.5997e-34
ENSG00000182718.17	ANXA2	protein_coding	190.886	-0.903706	0.258536	-3.49547	0.000473232	0.00218293
ENSG00000141736.13	ERBB2	protein_coding	1598.18	-0.905618	0.0911026	-9.94064	2.77038e-23	6.7974e-22
ENSG00000134864.10	GGACT	protein_coding	115.767	-0.906024	0.296478	-3.05595	0.00224347	0.00882078
ENSG00000166349.10	RAG1	protein_coding	120.491	-0.906515	0.325506	-2.78494	0.00535377	0.0189636
ENSG00000184305.15	CCSER1	protein_coding	1288.36	-0.906971	0.0999749	-9.07198	1.1687e-19	2.39407e-18
ENSG00000166821.9	PEX11A	protein_coding	488.4	-0.908744	0.149737	-6.06893	1.28768e-09	1.28809e-08
ENSG00000114738.11	MAPKAPK3	protein_coding	2751.3	-0.908808	0.0757468	-11.998	3.64102e-33	1.34079e-31
ENSG00000239482.6	AC112487.1	lncRNA	220.433	-0.908823	0.223228	-4.07129	4.67544e-05	0.000264091
ENSG00000158220.14	ESYT3	protein_coding	255.205	-0.911179	0.210142	-4.33602	1.45085e-05	8.89448e-05
ENSG00000177103.15	DSCAML1	protein_coding	212.28	-0.912138	0.235887	-3.86684	0.000110256	0.000582825
ENSG00000196517.13	SLC6A9	protein_coding	471.651	-0.912238	0.167737	-5.43849	5.37335e-08	4.53217e-07
ENSG00000172197.11	MBOAT1	protein_coding	197.498	-0.913793	0.234296	-3.90017	9.61247e-05	0.00051297
ENSG00000266916.7	ZNF793-AS1	lncRNA	155.92	-0.913813	0.274125	-3.33357	0.000857397	0.00373292
ENSG00000168672.4	LRATD2	protein_coding	1243.08	-0.914512	0.131711	-6.9433	3.83054e-12	4.7527e-11
ENSG00000149292.17	TTC12	protein_coding	359.208	-0.914561	0.187399	-4.88029	1.05931e-06	7.59926e-06
ENSG00000085831.15	TTC39A	protein_coding	3467.22	-0.916483	0.0750373	-12.2137	2.62671e-34	1.01163e-32
ENSG00000127831.11	VIL1	protein_coding	22713.6	-0.917454	0.0481132	-19.0687	4.59907e-81	6.39681e-79
ENSG00000161551.14	ZNF577	protein_coding	462.421	-0.920078	0.162013	-5.67904	1.35453e-08	1.21774e-07
ENSG00000088387.19	DOCK9	protein_coding	4302.31	-0.92022	0.0866027	-10.6258	2.26162e-26	6.39729e-25
ENSG00000163406.11	SLC15A2	protein_coding	90.7834	-0.920589	0.340538	-2.70334	0.00686466	0.0235254
ENSG00000137767.14	SQOR	protein_coding	132.626	-0.921026	0.28577	-3.22296	0.00126874	0.00532693
ENSG00000107021.16	TBC1D13	protein_coding	3641.11	-0.921692	0.0719981	-12.8016	1.60576e-37	7.04114e-36
ENSG00000155465.20	SLC7A7	protein_coding	316.899	-0.924928	0.185679	-4.98134	6.31471e-07	4.66489e-06
ENSG00000157782.9	CABP1	protein_coding	118.242	-0.928226	0.305726	-3.03614	0.0023963	0.00935263
ENSG00000155792.10	DEPTOR	protein_coding	130.606	-0.929305	0.290857	-3.19506	0.00139802	0.0057929
ENSG00000224389.9	C4B	protein_coding	1757.66	-0.930902	0.121997	-7.63052	2.33801e-14	3.40595e-13
ENSG00000224848.2	AL589843.1	lncRNA	102.775	-0.931954	0.314865	-2.95985	0.00307792	0.0116628
ENSG00000183723.13	CMTM4	protein_coding	7058.39	-0.932866	0.058622	-15.9132	5.12845e-57	4.14777e-55
ENSG00000186300.12	ZNF555	protein_coding	391.04	-0.933468	0.178676	-5.22435	1.74772e-07	1.3863e-06
[truncated: 852 more rows]
