# Supplementary material for: ADAR1-dependent editing regulates human β cell transcriptome diversity during inflammation
Source: Front Endocrinol (Lausanne). 2022 Nov 28;13:1058345. doi: 10.3389/fendo.2022.1058345 (PMC9742459; doi:10.3389/fendo.2022.1058345)
Supplement: Supplementary Data Sheet 2 — Gene-sets affected by alternative splicing in ADAR1 overexpressing cells. [file Table_2.xlsx]

## Sheet: rmats_novel_enrich_go_new
ID	Description	GeneRatio	BgRatio	pvalue	p.adjust	qvalue	geneID	Count
PROTEIN LOCALIZATION TO CELL PERIPHERY	PROTEIN LOCALIZATION TO CELL PERIPHERY	15/116	276/13617	1.2062127870598e-08	1.89330376319476e-05	1.67527643265143e-05	SNAP25/SPTBN4/EPB41L3/PPFIA1/EPB41L2/SLMAP/KIF13A/MACF1/SCRIB/CLSTN1/SEC16A/STX3/PICALM/SNAP47/FLOT1	15
REGULATION OF POSTSYNAPTIC MEMBRANE NEUROTRANSMITTER RECEPTOR LEVELS	REGULATION OF POSTSYNAPTIC MEMBRANE NEUROTRANSMITTER RECEPTOR LEVELS	8/116	55/13617	1.89590759127325e-08	1.89330376319476e-05	1.67527643265143e-05	SNAP25/DNM2/SCRIB/CLSTN1/DNM1/CTNND1/STX3/SNAP47	8
PROTEIN TRANSPORT WITHIN PLASMA MEMBRANE	PROTEIN TRANSPORT WITHIN PLASMA MEMBRANE	7/116	38/13617	2.75189500464355e-08	1.89330376319476e-05	1.67527643265143e-05	SNAP25/DNM2/SCRIB/CLSTN1/DNM1/STX3/SNAP47	7
SYNAPTIC VESICLE LOCALIZATION	SYNAPTIC VESICLE LOCALIZATION	11/116	148/13617	5.09342000168069e-08	2.1351614550436e-05	1.88928249923534e-05	SNAP25/CADPS/RIMS2/DNM2/SCRIB/DNM1/STX3/SYT7/PICALM/SYP/SNAP47	11
VESICLE MEDIATED TRANSPORT IN SYNAPSE	VESICLE MEDIATED TRANSPORT IN SYNAPSE	12/116	186/13617	5.90441964247773e-08	2.1351614550436e-05	1.88928249923534e-05	SNAP25/CADPS/RIMS2/DNM2/SCRIB/CLSTN1/DNM1/STX3/SYT7/PICALM/SYP/SNAP47	12
VESICLE MEDIATED TRANSPORT TO THE PLASMA MEMBRANE	VESICLE MEDIATED TRANSPORT TO THE PLASMA MEMBRANE	9/116	89/13617	6.20686469489419e-08	2.1351614550436e-05	1.88928249923534e-05	SNAP25/KIF13A/MACF1/DNM2/SCRIB/CLSTN1/SEC16A/STX3/SNAP47	9
VESICLE LOCALIZATION	VESICLE LOCALIZATION	14/116	280/13617	1.08317357494783e-07	2.84673111354471e-05	2.51890987454104e-05	SNAP25/CADPS/KIF13A/RIMS2/DNM2/KIF1A/SCRIB/DNM1/SEC16A/STX3/SYT7/PICALM/SYP/SNAP47	14
PROTEIN TRANSPORT WITHIN LIPID BILAYER	PROTEIN TRANSPORT WITHIN LIPID BILAYER	7/116	46/13617	1.10338415253671e-07	2.84673111354471e-05	2.51890987454104e-05	SNAP25/DNM2/SCRIB/CLSTN1/DNM1/STX3/SNAP47	7
ESTABLISHMENT OF PROTEIN LOCALIZATION TO POSTSYNAPTIC MEMBRANE	ESTABLISHMENT OF PROTEIN LOCALIZATION TO POSTSYNAPTIC MEMBRANE	5/116	16/13617	1.66724328158765e-07	3.823544592441e-05	3.38323636673048e-05	SNAP25/SCRIB/CLSTN1/STX3/SNAP47	5
ANCHORING JUNCTION	ANCHORING JUNCTION	18/116	496/13617	1.93054830784188e-07	3.98465170738564e-05	3.52579085695333e-05	ARVCF/SPTBN4/PTPRM/PPFIA1/EPB41L2/SCARB2/MPZL1/FGFR3/MPRIP/DNM2/MAP4K4/SCRIB/YWHAZ/PTK2/ADD1/CTNND1/KAZN/FLOT1	18
ESTABLISHMENT OF ORGANELLE LOCALIZATION	ESTABLISHMENT OF ORGANELLE LOCALIZATION	17/116	445/13617	2.12444072357751e-07	3.98622332133089e-05	3.52718148842774e-05	SNAP25/NSFL1C/CADPS/KIF13A/RIMS2/DNM2/KIF1A/SCRIB/YWHAZ/PTK2/DNM1/SEC16A/STX3/SYT7/PICALM/SYP/SNAP47	17
SYNAPTIC VESICLE CYCLE	SYNAPTIC VESICLE CYCLE	11/116	174/13617	2.66118260797221e-07	4.57723408571219e-05	4.050133179677e-05	SNAP25/CADPS/RIMS2/DNM2/SCRIB/DNM1/STX3/SYT7/PICALM/SYP/SNAP47	11
PROTEIN LOCALIZATION TO SYNAPSE	PROTEIN LOCALIZATION TO SYNAPSE	7/116	68/13617	1.71267415296011e-06	0.000268199811488636	0.000237314704678082	SNAP25/MAPK8IP3/SCRIB/CLSTN1/STX3/ANKS1B/SNAP47	7
RECEPTOR LOCALIZATION TO SYNAPSE	RECEPTOR LOCALIZATION TO SYNAPSE	6/116	44/13617	1.81918476784927e-06	0.000268199811488636	0.000237314704678082	SNAP25/SCRIB/CLSTN1/STX3/ANKS1B/SNAP47	6
PRESYNAPSE	PRESYNAPSE	15/116	418/13617	2.5532508183343e-06	0.000338966229251882	0.00029993186849858	SNAP25/PPFIA1/CADPS/RIMS2/DNM2/KIF1A/SCRIB/DNM1/CTNND1/STX3/SYT7/PICALM/SYP/SNAP47/FLOT1	15
REGULATION OF NEUROTRANSMITTER LEVELS	REGULATION OF NEUROTRANSMITTER LEVELS	12/116	265/13617	2.62764518799908e-06	0.000338966229251882	0.00029993186849858	SNAP25/PPFIA1/CADPS/RIMS2/DNM2/SCRIB/DMGDH/STX3/SYT7/SYP/SNAP47/FLOT1	12
SYNAPTIC VESICLE EXOCYTOSIS	SYNAPTIC VESICLE EXOCYTOSIS	8/116	106/13617	3.27522891176477e-06	0.000397651321993087	0.000351858957393924	SNAP25/CADPS/RIMS2/SCRIB/STX3/SYT7/SYP/SNAP47	8
PROTEIN LOCALIZATION TO PLASMA MEMBRANE	PROTEIN LOCALIZATION TO PLASMA MEMBRANE	11/116	229/13617	3.99434098899518e-06	0.000458017766738114	0.00040527377870799	SPTBN4/EPB41L3/PPFIA1/SLMAP/KIF13A/MACF1/SCRIB/SEC16A/STX3/PICALM/FLOT1	11
SIGNAL RELEASE FROM SYNAPSE	SIGNAL RELEASE FROM SYNAPSE	9/116	150/13617	5.25475719858372e-06	0.000570832571467199	0.000505097160085471	SNAP25/PPFIA1/CADPS/RIMS2/SCRIB/STX3/SYT7/SYP/SNAP47	9
PRESYNAPTIC ENDOCYTOSIS	PRESYNAPTIC ENDOCYTOSIS	6/116	53/13617	5.55882413396591e-06	0.000573670650625282	0.000507608414338466	DNM2/SCRIB/DNM1/SYT7/PICALM/SYP	6
AXON PART	AXON PART	13/116	339/13617	6.13684485851491e-06	0.000603164180379751	0.00053370555536458	SNAP25/SPTBN4/EPB41L3/MAPK8IP3/NIN/EXOC7/DNM2/KIF1A/DNM1/CTNND1/STX3/SYT7/SYP	13
CADHERIN BINDING	CADHERIN BINDING	12/116	294/13617	7.62276782495321e-06	0.000715154217759247	0.000632799147191092	ARVCF/PTPRM/MPRIP/MACF1/SCRIB/YWHAZ/LRRFIP1/ESYT2/ADD1/SLK/CTNND1/PICALM	12
PROTEIN LOCALIZATION TO POSTSYNAPTIC MEMBRANE	PROTEIN LOCALIZATION TO POSTSYNAPTIC MEMBRANE	5/116	33/13617	8.06989665855652e-06	0.00072418550883742	0.000640790421171421	SNAP25/SCRIB/CLSTN1/STX3/SNAP47	5
SYNAPTIC MEMBRANE	SYNAPTIC MEMBRANE	13/116	359/13617	1.13625483436554e-05	0.000977179157554368	0.0008646500603615	SNAP25/CACNA1C/RIMS2/DNM2/SCRIB/CLSTN1/SYNE1/DNM1/STX3/SYT7/PICALM/SYP/ANKS1B	13
CELL LEADING EDGE	CELL LEADING EDGE	13/116	361/13617	1.20557743568449e-05	0.000995324730901111	0.000880706042489508	PTPRM/EPB41L3/SGCE/MACF1/DNM2/MTSS1/SCRIB/PTK2/KANK1/SLK/CTNND1/STX3/FLOT1	13
LOCALIZATION WITHIN MEMBRANE	LOCALIZATION WITHIN MEMBRANE	8/116	128/13617	1.32943549187237e-05	0.00105536725200945	0.000933834242266622	SNAP25/DNM2/SCRIB/CLSTN1/DNM1/STX3/ANKS1B/SNAP47	8
NEURON TO NEURON SYNAPSE	NEURON TO NEURON SYNAPSE	12/116	315/13617	1.52548561797756e-05	0.00113166542021433	0.00100134613630756	EPB41L3/CACNA1C/DNM2/SCRIB/DAB1/CLSTN1/ADD1/DNM1/CTNND1/SYT7/ANKS1B/SNAP47	12
SYNAPTIC VESICLE RECYCLING	SYNAPTIC VESICLE RECYCLING	6/116	63/13617	1.53520502742253e-05	0.00113166542021433	0.00100134613630756	DNM2/SCRIB/DNM1/SYT7/PICALM/SYP	6
NEUROTRANSMITTER TRANSPORT	NEUROTRANSMITTER TRANSPORT	10/116	218/13617	1.67330116926368e-05	0.00117097820391614	0.001036131774681	SNAP25/PPFIA1/CADPS/RIMS2/SCRIB/STX3/SYT7/SYP/SNAP47/FLOT1	10
NEUROTRANSMITTER RECEPTOR INTERNALIZATION	NEUROTRANSMITTER RECEPTOR INTERNALIZATION	4/116	19/13617	1.75563739037466e-05	0.00117097820391614	0.001036131774681	SNAP25/DNM2/SCRIB/DNM1	4
CALCIUM ION REGULATED EXOCYTOSIS	CALCIUM ION REGULATED EXOCYTOSIS	8/116	133/13617	1.7587366434787e-05	0.00117097820391614	0.001036131774681	SNAP25/CADPS/RIMS2/SCRIB/STX3/SYT7/SYP/SNAP47	8
PRESYNAPTIC ACTIVE ZONE	PRESYNAPTIC ACTIVE ZONE	6/116	65/13617	1.84065539041133e-05	0.00118722272681531	0.00105050562577752	PPFIA1/RIMS2/CTNND1/STX3/SYP/FLOT1	6
PRESYNAPTIC MEMBRANE	PRESYNAPTIC MEMBRANE	8/116	135/13617	1.96037978894774e-05	0.00122612844981458	0.0010849310793698	SNAP25/RIMS2/SCRIB/DNM1/STX3/SYT7/PICALM/SYP	8
ENDOMEMBRANE SYSTEM ORGANIZATION	ENDOMEMBRANE SYSTEM ORGANIZATION	13/116	386/13617	2.44436736990319e-05	0.00148387477984711	0.00131299609497896	NSFL1C/EPB41L3/SCARB2/DNM2/LPIN1/MTSS1/YWHAZ/SYNE1/DNM1/SEC16A/SYT7/SYP/FLOT1	13
VESICLE FUSION TO PLASMA MEMBRANE	VESICLE FUSION TO PLASMA MEMBRANE	4/116	21/13617	2.67546199472666e-05	0.00157775815917595	0.00139606813860173	SNAP25/STX3/SYT7/SNAP47	4
VESICLE ORGANIZATION	VESICLE ORGANIZATION	11/116	295/13617	4.27848646153107e-05	0.00245299890461115	0.00217051871659544	SNAP25/SCARB2/KIF13A/DNM2/DNM1/SEC16A/STX3/SYT7/PICALM/SYP/SNAP47	11
CELL ADHESION MOLECULE BINDING	CELL ADHESION MOLECULE BINDING	13/116	416/13617	5.30184501684301e-05	0.00295756976074702	0.00261698466691967	ARVCF/PTPRM/MPRIP/MACF1/PTPRF/SCRIB/YWHAZ/LRRFIP1/ESYT2/ADD1/SLK/CTNND1/PICALM	13
RECEPTOR INTERNALIZATION	RECEPTOR INTERNALIZATION	6/116	79/13617	5.62298399068665e-05	0.00305416814652033	0.00270245906477599	SNAP25/DNM2/SCRIB/DNM1/PICALM/FLOT1	6
GLUTAMATERGIC SYNAPSE	GLUTAMATERGIC SYNAPSE	11/116	309/13617	6.50542904197125e-05	0.0034146069486501	0.00302139078738675	SNAP25/DNM2/SCRIB/YWHAZ/CLSTN1/DNM1/CTNND1/STX3/SYT7/SNAP47/FLOT1	11
CELL SUBSTRATE JUNCTION	CELL SUBSTRATE JUNCTION	12/116	366/13617	6.61745532684129e-05	0.0034146069486501	0.00302139078738675	PPFIA1/EPB41L2/SCARB2/MPZL1/FGFR3/MPRIP/DNM2/MAP4K4/YWHAZ/PTK2/ADD1/FLOT1	12
TRANSPORT VESICLE	TRANSPORT VESICLE	11/116	335/13617	0.000133353331014617	0.00671320183449195	0.00594012912221722	SNAP25/FGFR3/KIF1A/SYNRG/DNM1/SEC16A/STX3/SYT7/PICALM/SYP/SNAP47	11
SNARE BINDING	SNARE BINDING	6/116	94/13617	0.000148513564800157	0.00729838089875057	0.00645792067489404	SNAP25/NAPG/STX3/SYT7/PICALM/SNAP47	6
REGULATION OF ADHERENS JUNCTION ORGANIZATION	REGULATION OF ADHERENS JUNCTION ORGANIZATION	5/116	61/13617	0.000167310887556191	0.00803092260269717	0.00710610501615646	MACF1/MAP4K4/PTK2/ADD1/SLK	5
EXOCYTIC VESICLE	EXOCYTIC VESICLE	8/116	184/13617	0.000175026156885361	0.00821031790480419	0.00726484167933255	SNAP25/KIF1A/DNM1/STX3/SYT7/PICALM/SYP/SNAP47	8
CELL CELL ADHERENS JUNCTION	CELL CELL ADHERENS JUNCTION	6/116	99/13617	0.000197460353374693	0.00899008261057621	0.00795481095948068	ARVCF/PTPRM/SCRIB/ADD1/CTNND1/FLOT1	6
POSITIVE REGULATION OF SYNAPTIC TRANSMISSION	POSITIVE REGULATION OF SYNAPTIC TRANSMISSION	7/116	141/13617	0.000200360368258966	0.00899008261057621	0.00795481095948068	SNAP25/RIMS2/CLSTN1/STX3/SYT7/SNAP47/FLOT1	7
CELL BODY	CELL BODY	13/116	477/13617	0.000208355798862776	0.0091499227415483	0.00809624436790407	SEZ6L/TRPM2/SPTBN4/MAPK8IP3/CACNA1C/PTPRF/KIF1A/DAB1/SYT7/PICALM/PITPNM2/SNAP47/ACSL4	13
CELL CORTEX PART	CELL CORTEX PART	7/116	147/13617	0.000258848006235009	0.0111304642681054	0.00984871251793292	SPTBN4/AKAP13/EPB41L2/EXOC7/RIMS2/CTNND1/FLOT1	7
ESTABLISHMENT OF PROTEIN LOCALIZATION TO MEMBRANE	ESTABLISHMENT OF PROTEIN LOCALIZATION TO MEMBRANE	10/116	304/13617	0.000268212962363219	0.0112977868228099	0.00999676669602976	SNAP25/KIF13A/MACF1/SCRIB/YWHAZ/CLSTN1/SEC16A/RPS24/STX3/SNAP47	10
DISTAL AXON	DISTAL AXON	9/116	249/13617	0.0002753032745273	0.0113645191724869	0.0100558143432603	SNAP25/MAPK8IP3/NIN/EXOC7/DNM2/CTNND1/STX3/SYT7/SYP	9
CELL JUNCTION ORGANIZATION	CELL JUNCTION ORGANIZATION	9/116	250/13617	0.000283572037198014	0.0114763271524843	0.010154746842901	ARVCF/EPB41L3/MACF1/MAP4K4/PTK2/ADD1/SLK/CTNND1/FLOT1	9
POSTSYNAPTIC NEUROTRANSMITTER RECEPTOR INTERNALIZATION	POSTSYNAPTIC NEUROTRANSMITTER RECEPTOR INTERNALIZATION	3/116	16/13617	0.000311114662887641	0.0123488589269248	0.0109268004070862	DNM2/SCRIB/DNM1	3
EXOCYTIC PROCESS	EXOCYTIC PROCESS	5/116	71/13617	0.000342231969643332	0.0133276751951667	0.0117928990532509	SNAP25/SCRIB/STX3/SYT7/SNAP47	5
CELL JUNCTION ASSEMBLY	CELL JUNCTION ASSEMBLY	8/116	205/13617	0.000364254130662529	0.0139226023275455	0.0123193161149998	ARVCF/EPB41L3/MACF1/MAP4K4/PTK2/SLK/CTNND1/FLOT1	8
SITE OF POLARIZED GROWTH	SITE OF POLARIZED GROWTH	7/116	157/13617	0.000386288992679213	0.0144963723798163	0.0128270124841806	SNAP25/MAPK8IP3/NIN/EXOC7/DNM2/CTNND1/STX3	7
SIGNAL RELEASE	SIGNAL RELEASE	11/116	382/13617	0.000412983219045158	0.0152213815019501	0.0134685316737472	SNAP25/PPFIA1/CACNA1C/CADPS/RIMS2/MAP4K4/SCRIB/STX3/SYT7/SYP/SNAP47	11
DEVELOPMENTAL MATURATION	DEVELOPMENTAL MATURATION	8/116	214/13617	0.00048503562178666	0.0175633951468012	0.0155408458688801	SEZ6L/SPTBN4/FGFR3/YWHAZ/CLSTN1/PICALM/SYP/XBP1	8
SNARE COMPLEX	SNARE COMPLEX	4/116	44/13617	0.000521825991511199	0.0185698076979158	0.0164313628905976	SNAP25/NAPG/STX3/SNAP47	4
REGULATION OF CELL JUNCTION ASSEMBLY	REGULATION OF CELL JUNCTION ASSEMBLY	5/116	79/13617	0.000561262712525502	0.0196346820110616	0.0173736093886128	MACF1/MAP4K4/PTK2/SLK/FLOT1	5
PLASMA MEMBRANE ORGANIZATION	PLASMA MEMBRANE ORGANIZATION	5/116	80/13617	0.00059465551491212	0.0204561497129769	0.0181004792696935	EPB41L3/DNM2/MTSS1/SYT7/FLOT1	5
MEMBRANE FUSION	MEMBRANE FUSION	6/116	122/13617	0.000608007790302252	0.0205666992736583	0.0181982982659104	SNAP25/NSFL1C/NAPG/STX3/SYT7/SNAP47	6
INTRACELLULAR STEROL TRANSPORT	INTRACELLULAR STEROL TRANSPORT	3/116	20/13617	0.000617798137096325	0.0205666992736583	0.0181982982659104	RELCH/SYT7/SCP2	3
LAMELLIPODIUM	LAMELLIPODIUM	7/116	174/13617	0.000714283506333788	0.0231008488260326	0.0204406225587345	PTPRM/DNM2/SCRIB/PTK2/CTNND1/STX3/FLOT1	7
QUATERNARY AMMONIUM GROUP BINDING	QUATERNARY AMMONIUM GROUP BINDING	3/116	21/13617	0.0007163053899545	0.0231008488260326	0.0204406225587345	SCARB2/ESYT2/PITPNM2	3
SYNAPSE MATURATION	SYNAPSE MATURATION	3/116	22/13617	0.000824276926072021	0.0261739626986562	0.023159845615141	SEZ6L/YWHAZ/CLSTN1	3
ADHERENS JUNCTION ORGANIZATION	ADHERENS JUNCTION ORGANIZATION	6/116	130/13617	0.000849025451921138	0.0265513414055338	0.0234937664925546	MACF1/MAP4K4/PTK2/ADD1/SLK/CTNND1	6
TUBULIN BINDING	TUBULIN BINDING	9/116	295/13617	0.000935975553760585	0.0288336349695798	0.0255132377969303	OFD1/KIF13A/MACF1/DNM2/KIF1A/MAP4K4/RAD51D/POLB/DNM1	9
SPECTRIN BINDING	SPECTRIN BINDING	3/116	24/13617	0.00106998490787015	0.0324771889682939	0.0287372107609088	SPTBN4/EPB41L2/ADD1	3
CELL CELL JUNCTION	CELL CELL JUNCTION	10/116	365/13617	0.00111100324298162	0.0332334883117981	0.0294064168813595	ARVCF/SPTBN4/PTPRM/EPB41L3/SCRIB/ADD1/CTNND1/STX3/KAZN/FLOT1	10
ESTABLISHMENT OF PROTEIN LOCALIZATION TO PLASMA MEMBRANE	ESTABLISHMENT OF PROTEIN LOCALIZATION TO PLASMA MEMBRANE	4/116	54/13617	0.00113873763947524	0.0335764926839555	0.029709921872023	KIF13A/MACF1/SCRIB/SEC16A	4
REGULATION OF NEURON PROJECTION DEVELOPMENT	REGULATION OF NEURON PROJECTION DEVELOPMENT	11/116	437/13617	0.00124935468943932	0.0363192687183487	0.0321368478306482	SNAP25/NIN/SCARB2/MACF1/PTPRF/RIMS2/DNM2/MAP4K4/DAB1/PTK2/KANK1	11
NEURON SPINE	NEURON SPINE	6/116	141/13617	0.0012936062208218	0.0370833783302249	0.032812964811781	DNM2/CLSTN1/PTK2/DNM1/CTNND1/ANKS1B	6
CENTRIOLAR SATELLITE	CENTRIOLAR SATELLITE	3/116	26/13617	0.0013575607459147	0.0383836353365471	0.0339634880196395	OFD1/EXOC7/FLOT1	3
AXON DEVELOPMENT	AXON DEVELOPMENT	11/116	444/13617	0.00141863321938917	0.0386095453731831	0.0341633829163978	SPTBN4/PTPRM/MAPK8IP3/NIN/MACF1/PTPRF/DNM2/DAB1/PTK2/PICALM/FLOT1	11
ENDOCYTOSIS	ENDOCYTOSIS	11/116	444/13617	0.00141863321938917	0.0386095453731831	0.0341633829163978	SNAP25/SCARB2/DNM2/SCRIB/SYNRG/ESYT2/DNM1/SYT7/PICALM/SYP/FLOT1	11
CORTICAL CYTOSKELETON	CORTICAL CYTOSKELETON	5/116	97/13617	0.0014216693063769	0.0386095453731831	0.0341633829163978	SPTBN4/AKAP13/EPB41L2/RIMS2/FLOT1	5
RECEPTOR METABOLIC PROCESS	RECEPTOR METABOLIC PROCESS	6/116	146/13617	0.00154645379337184	0.0414529951885647	0.0366793893574866	SNAP25/DNM2/SCRIB/DNM1/PICALM/FLOT1	6
GOLGI TO PLASMA MEMBRANE TRANSPORT	GOLGI TO PLASMA MEMBRANE TRANSPORT	4/116	60/13617	0.00168843741203417	0.0441402991311742	0.0390572312283697	KIF13A/MACF1/DNM2/SEC16A	4
CLATHRIN ADAPTOR COMPLEX	CLATHRIN ADAPTOR COMPLEX	3/116	28/13617	0.00168947850356723	0.0441402991311742	0.0390572312283697	AP1B1/SYNRG/PICALM	3
CELL CORTEX	CELL CORTEX	8/116	262/13617	0.00179166595799942	0.046224981716385	0.0409018478569604	SPTBN4/AKAP13/EPB41L2/EXOC7/RIMS2/PTK2/CTNND1/FLOT1	8
PROTEIN CONTAINING COMPLEX LOCALIZATION	PROTEIN CONTAINING COMPLEX LOCALIZATION	8/116	263/13617	0.00183497468190344	0.0467578733759098	0.0413733732696876	SNAP25/DNM2/SCRIB/CLSTN1/DNM1/STX3/ANKS1B/SNAP47	8
SYNTAXIN BINDING	SYNTAXIN BINDING	4/116	62/13617	0.00190652263136836	0.0479885696481012	0.0424623461543532	SNAP25/NAPG/SYT7/SNAP47	4
